# Supplementary material for: Insights into Circovirus Host Range from the Genomic Fossil Record
Source: J Virol. 2018 Jul 31;92(16):e00145-18. doi: 10.1128/JVI.00145-18 (PMC6069186; doi:10.1128/JVI.00145-18)
Supplement: Supplemental material [file JVI.00145-18_zjv016183759sd2.xlsx]

## Sheet: SPECIES
Table S2: Details of WGS assemblies screened in this study
organism	target_version	Phylum	Class	Superorder	Order	Family	Genus
Oryzias latipes	medaka1	Vertebrata	Actinopteri	Atherinomorphae	Beloniformes	Adrianichthyidae	Oryzias
Cyprinodon nevadensis pectoralis	v1	Vertebrata	Actinopteri	Atherinomorphae	Cyprinodontiformes	Cyprinodontidae	Cyprinodon
Cyprinodon variegatus	C_variegatus-1.0	Vertebrata	Actinopteri	Atherinomorphae	Cyprinodontiformes	Cyprinodontidae	Cyprinodon
Fundulus heteroclitus	3.0.2	Vertebrata	Actinopteri	Atherinomorphae	Cyprinodontiformes	Fundulidae	Fundulus
Nothobranchius furzeri	Nfu_20140520	Vertebrata	Actinopteri	Atherinomorphae	Cyprinodontiformes	Nothobranchiidae	Nothobranchius
Poecilia formosa	PoeFor_5.1.2	Vertebrata	Actinopteri	Atherinomorphae	Cyprinodontiformes	Poeciliidae	Poecilia
Poecilia latipinna	v1.0	Vertebrata	Actinopteri	Atherinomorphae	Cyprinodontiformes	Poeciliidae	Poecilia
Poecilia mexicana	v1.0	Vertebrata	Actinopteri	Atherinomorphae	Cyprinodontiformes	Poeciliidae	Poecilia
Poecilia reticulata	v1.0	Vertebrata	Actinopteri	Atherinomorphae	Cyprinodontiformes	Poeciliidae	Poecilia
Xiphophorus couchianus	4.0.1	Vertebrata	Actinopteri	Atherinomorphae	Cyprinodontiformes	Poeciliidae	Xiphophorus
Xiphophorus hellerii	3.0.1	Vertebrata	Actinopteri	Atherinomorphae	Cyprinodontiformes	Poeciliidae	Xiphophorus
Xiphophorus maculatus	ncbi_100_2013	Vertebrata	Actinopteri	Atherinomorphae	Cyprinodontiformes	Poeciliidae	Xiphophorus
Austrofundulus limnaeus	1	Vertebrata	Actinopteri	Atherinomorphae	Cyprinodontiformes	Unclassified	Austrofundulus
Kryptolebias marmoratus	v1	Vertebrata	Actinopteri	Atherinomorphae	Cyprinodontiformes	Unclassified	Kryptolebias
Astyanax mexicanus	ensembl_79_AstMex102	Vertebrata	Actinopteri	Characiphysae	Characiformes	Characidae	Astyanax
Pygocentrus nattereri	1.0.2	Vertebrata	Actinopteri	Characiphysae	Characiformes	Serrasalmidae	Pygocentrus
Ictalurus punctatus	IpCoco_1.2	Vertebrata	Actinopteri	Characiphysae	Siluriformes	Ictaluridae	Ictalurus
Amphilophus citrinellus	Midas_v5	Vertebrata	Actinopteri	Cichlomorphae	Cichliformes	Cichlidae	Amphilophus
Haplochromis burtoni	1	Vertebrata	Actinopteri	Cichlomorphae	Cichliformes	Cichlidae	Haplochromis
Labeotropheus fuelleborni	v1	Vertebrata	Actinopteri	Cichlomorphae	Cichliformes	Cichlidae	Labeotropheus
Maylandia zebra	UMD1	Vertebrata	Actinopteri	Cichlomorphae	Cichliformes	Cichlidae	Maylandia
Mchenga conophoros	ASM15085v1	Vertebrata	Actinopteri	Cichlomorphae	Cichliformes	Cichlidae	Mchenga
Melanochromis auratus	ASM15089v1	Vertebrata	Actinopteri	Cichlomorphae	Cichliformes	Cichlidae	Melanochromis
Neolamprologus brichardi	NeoBri1.0	Vertebrata	Actinopteri	Cichlomorphae	Cichliformes	Cichlidae	Neolamprologus
Oreochromis niloticus	goldenpath_oreNil2_2011_01	Vertebrata	Actinopteri	Cichlomorphae	Cichliformes	Cichlidae	Oreochromis
Pundamilia nyererei	PunNye1.0	Vertebrata	Actinopteri	Cichlomorphae	Cichliformes	Cichlidae	Pundamilia
Rhamphochromis esox	ASM15093v1	Vertebrata	Actinopteri	Cichlomorphae	Cichliformes	Cichlidae	Rhamphochromis
Cyprinus carpio	v1_2015	Vertebrata	Actinopteri	Cypriniphysae	Cypriniformes	Cyprinidae	Cyprinus
Danio rerio	ensembl_79_Zv9	Vertebrata	Actinopteri	Cypriniphysae	Cypriniformes	Cyprinidae	Danio
Leuciscus waleckii	Amur_ide_v1	Vertebrata	Actinopteri	Cypriniphysae	Cypriniformes	Cyprinidae	Leuciscus
Pimephales promelas	GCA_000700825.1	Vertebrata	Actinopteri	Cypriniphysae	Cypriniformes	Cyprinidae	Pimephales
Sinocyclocheilus anshuiensis	SAMN03320099	Vertebrata	Actinopteri	Cypriniphysae	Cypriniformes	Cyprinidae	Sinocyclocheilus
Sinocyclocheilus grahami	v1.1	Vertebrata	Actinopteri	Cypriniphysae	Cypriniformes	Cyprinidae	Sinocyclocheilus
Anguilla anguilla	v1	Vertebrata	Actinopteri	Unclassified	Anguilliformes	Anguillidae	Anguilla
Anguilla japonica	v1_25_oct_2011	Vertebrata	Actinopteri	Unclassified	Anguilliformes	Anguillidae	Anguilla
Anguilla rostrata	v1	Vertebrata	Actinopteri	Unclassified	Anguilliformes	Anguillidae	Anguilla
Seriola dumerili	Sdu_1.0	Vertebrata	Actinopteri	Unclassified	Carangiformes	Carangidae	Seriola
Seriola quinqueradiata	Squ_1.0	Vertebrata	Actinopteri	Unclassified	Carangiformes	Carangidae	Seriola
Micropterus floridanus	ASM259238v1	Vertebrata	Actinopteri	Unclassified	Centrarchiformes	Centrarchidae	Micropterus
Maccullochella peelii	mcod_v1	Vertebrata	Actinopteri	Unclassified	Centrarchiformes	Percichthyidae	Maccullochella
Clupea harengus	ncbi_7950_2015	Vertebrata	Actinopteri	Unclassified	Clupeiformes	Clupeidae	Clupea
Esox lucius	ASM72191v2	Vertebrata	Actinopteri	Unclassified	Esociformes	Esocidae	Esox
Gadus morhua	goldenpath_gadMor1_2010_05	Vertebrata	Actinopteri	Unclassified	Gadiformes	Gadidae	Gadus
Boleophthalmus pectinirostris	1_BP	Vertebrata	Actinopteri	Unclassified	Gobiiformes	Gobiidae	Boleophthalmus
Periophthalmodon schlosseri	PS	Vertebrata	Actinopteri	Unclassified	Gobiiformes	Gobiidae	Periophthalmodon
Periophthalmus magnuspinnatus	GCA_000787105	Vertebrata	Actinopteri	Unclassified	Gobiiformes	Gobiidae	Periophthalmus
Scartelaos histophorus	SH	Vertebrata	Actinopteri	Unclassified	Gobiiformes	Gobiidae	Scartelaos
Symphodus melops	CHI06	Vertebrata	Actinopteri	Unclassified	Labriformes	Labridae	Symphodus
Paramormyrops kingsleyae	PKING1	Vertebrata	Actinopteri	Unclassified	Osteoglossiformes	Mormyridae	Paramormyrops
Scleropages formosus	aro_v2	Vertebrata	Actinopteri	Unclassified	Osteoglossiformes	Osteoglossidae	Scleropages
Anoplopoma fimbria	AnoFim1.0	Vertebrata	Actinopteri	Unclassified	Perciformes	Anoplopomatidae	Anoplopoma
Cottus rhenanus	v1	Vertebrata	Actinopteri	Unclassified	Perciformes	Cottidae	Cottus
Gasterosteus aculeatus	BROADS1	Vertebrata	Actinopteri	Unclassified	Perciformes	Gasterosteidae	Gasterosteus
Notothenia coriiceps	ncbi_8208_2014	Vertebrata	Actinopteri	Unclassified	Perciformes	Nototheniidae	Notothenia
Sebastes aleutianus	ASM191080v1	Vertebrata	Actinopteri	Unclassified	Perciformes	Sebastidae	Sebastes
Sebastes minor	ASM191076v1	Vertebrata	Actinopteri	Unclassified	Perciformes	Sebastidae	Sebastes
Sebastes nigrocinctus	Snig1.0	Vertebrata	Actinopteri	Unclassified	Perciformes	Sebastidae	Sebastes
Sebastes rubrivinctus	SRub1.0	Vertebrata	Actinopteri	Unclassified	Perciformes	Sebastidae	Sebastes
Sebastes steindachneri	ASM191078v1	Vertebrata	Actinopteri	Unclassified	Perciformes	Sebastidae	Sebastes
Cynoglossus semilaevis	cse_v1.0	Vertebrata	Actinopteri	Unclassified	Pleuronectiformes	Cynoglossidae	Cynoglossus
Paralichthys olivaceus	V1.0	Vertebrata	Actinopteri	Unclassified	Pleuronectiformes	Paralichthyidae	Paralichthys
Pseudopleuronectes yokohamae	Pyoko_1.0	Vertebrata	Actinopteri	Unclassified	Pleuronectiformes	Pleuronectidae	Pseudopleuronectes
Oncorhynchus kisutch	Okis_V1	Vertebrata	Actinopteri	Unclassified	Salmoniformes	Salmonidae	Oncorhynchus
Oncorhynchus tshawytscha	USMARCv1.0	Vertebrata	Actinopteri	Unclassified	Salmoniformes	Salmonidae	Oncorhynchus
Salmo salar	ICASG_v2	Vertebrata	Actinopteri	Unclassified	Salmoniformes	Salmonidae	Salmo
Thunnus orientalis	Ba_1.0	Vertebrata	Actinopteri	Unclassified	Scombriformes	Scombridae	Thunnus
Pampus argenteus	PamArg1.0	Vertebrata	Actinopteri	Unclassified	Scombriformes	Stromateidae	Pampus
Lepisosteus oculatus	LepOcu1	Vertebrata	Actinopteri	Unclassified	Semionotiformes	Lepisosteidae	Lepisosteus
Monopterus albus	M_albus_1.0	Vertebrata	Actinopteri	Unclassified	Synbranchiformes	Synbranchidae	Monopterus
Hippocampus comes	QL1_v1	Vertebrata	Actinopteri	Unclassified	Syngnathiformes	Syngnathidae	Hippocampus
Syngnathus scovelli	ssc_2016_12_20_chromlevel	Vertebrata	Actinopteri	Unclassified	Syngnathiformes	Syngnathidae	Syngnathus
Mola mola	ASM169857v1	Vertebrata	Actinopteri	Unclassified	Tetraodontiformes	Molidae	Mola
Takifugu flavidus	v1	Vertebrata	Actinopteri	Unclassified	Tetraodontiformes	Tetraodontidae	Takifugu
Takifugu rubripes	FUGU4	Vertebrata	Actinopteri	Unclassified	Tetraodontiformes	Tetraodontidae	Takifugu
Tetraodon nigroviridis	TETRAODON8	Vertebrata	Actinopteri	Unclassified	Tetraodontiformes	Tetraodontidae	Tetraodon
Lates calcarifer	ASM164080v1	Vertebrata	Actinopteri	Unclassified	Unclassified	Centropomidae	Lates
Dicentrarchus labrax	seabass_V1.0	Vertebrata	Actinopteri	Unclassified	Unclassified	Moronidae	Dicentrarchus
Acanthochromis polyacanthus	ASM210954v1	Vertebrata	Actinopteri	Unclassified	Unclassified	Pomacentridae	Acanthochromis
Amphiprion frenatus	AmpOce1.0	Vertebrata	Actinopteri	Unclassified	Unclassified	Pomacentridae	Amphiprion
Stegastes partitus	1.0.2	Vertebrata	Actinopteri	Unclassified	Unclassified	Pomacentridae	Stegastes
Larimichthys crocea	ASM74293v1	Vertebrata	Actinopteri	Unclassified	Unclassified	Sciaenidae	Larimichthys
Miichthys miiuy	ASM159371v1	Vertebrata	Actinopteri	Unclassified	Unclassified	Sciaenidae	Miichthys
Sinocyclocheilus rhinoceros	SAMN03320098_v1	Vertebrata	Actinopteri	Unclassified	Cypriniformes	Cyprinidae	Barbinae
Seriola lalandi dorsalis	Sedor1	Vertebrata	Actinopteri	Unclassified	Perciformes	Carangidae	Seriola
Nanorana parkeri	GCA_000935625.1	Vertebrata	Amphibia	Batrachia	Anura	Dicroglossidae	Nanorana
Xenopus tropicalis	v7_2015-06-19	Vertebrata	Amphibia	Batrachia	Anura	Pipidae	Xenopus
Rana catesbeiana	RCv2.1	Vertebrata	Amphibia	Batrachia	Anura	Ranidae	Rana
Anas platyrhynchos	bgi_2011-10-28	Vertebrata	Aves	Neognathae	Anseriformes	Anatidae	Anas
Anas zonorhyncha	ASM222487v1	Vertebrata	Aves	Neognathae	Anseriformes	Anatidae	Anas
Anser brachyrhynchus	ASM259213v1	Vertebrata	Aves	Neognathae	Anseriformes	Anatidae	Anser
Anser cygnoides	PRJNA183603	Vertebrata	Aves	Neognathae	Anseriformes	Anatidae	Anser
Chaetura pelagica	bgi_2011-10-28	Vertebrata	Aves	Neognathae	Apodiformes	Apodidae	Chaetura
Buceros rhinoceros	bgi_2011-10-28	Vertebrata	Aves	Neognathae	Bucerotiformes	Bucerotidae	Buceros
Antrostomus carolinensis	bgi_2011-10-28	Vertebrata	Aves	Neognathae	Caprimulgiformes	Caprimulgidae	Caprimulgus
Charadrius vociferus	bgi_2011-10-28	Vertebrata	Aves	Neognathae	Charadriiformes	Charadriidae	Charadrius
Calidris pugnax	ASM143184v1	Vertebrata	Aves	Neognathae	Charadriiformes	Scolopacidae	Calidris
Limosa lapponica baueri	Godwit_v1	Vertebrata	Aves	Unclassified	Charadriiformes	Scolopacidae	Limosa
Cathartes aura	bgi_2011-10-28	Vertebrata	Aves	Neognathae	Ciconiiformes	Cathartidae	Cathartes
Ciconia boyciana	ver1.0	Vertebrata	Aves	Neognathae	Ciconiiformes	Ciconiidae	Ciconia
Pterocles gutturalis	bgi_2011-10-28	Vertebrata	Aves	Neognathae	Ciconiiformes	Pteroclidae	Pterocles
Colius striatus	bgi_2011-10-28	Vertebrata	Aves	Neognathae	Coliiformes	Coliidae	Colius
Columba livia	bgi_2011-10-28	Vertebrata	Aves	Neognathae	Columbiformes	Columbidae	Columba
Patagioenas fasciata	NIATT_ARIZONA	Vertebrata	Aves	Neognathae	Columbiformes	Columbidae	Patagioenas
Leptosomus discolor	bgi_2011-10-28	Vertebrata	Aves	Neognathae	Coraciiformes	Leptosomidae	Leptosomus
Merops nubicus	bgi_2011-10-28	Vertebrata	Aves	Neognathae	Coraciiformes	Meropidae	Merops
Cuculus canorus	bgi_2011-10-28	Vertebrata	Aves	Neognathae	Cuculiformes	Cuculidae	Cuculus
Aquila chrysaetos canadensis	ncbi_100	Vertebrata	Aves	Neognathae	Falconiformes	Accipitridae	Aquila
Haliaeetus albicilla	bgi_2012-3-16	Vertebrata	Aves	Neognathae	Falconiformes	Accipitridae	Haliaeetus
Haliaeetus leucocephalus	bgi_2012-03-16	Vertebrata	Aves	Neognathae	Falconiformes	Accipitridae	Haliaeetus
Falco peregrinus	bgi_2011-10-28	Vertebrata	Aves	Neognathae	Falconiformes	Falconidae	Falco
Numida meleagris	NumMel1.0	Vertebrata	Aves	Neognathae	Galliformes	Numididae	Numida
Callipepla squamata	ASM221830v1	Vertebrata	Aves	Neognathae	Galliformes	Odontophoridae	Callipepla
Colinus virginianus	NB1.1	Vertebrata	Aves	Neognathae	Galliformes	Odontophoridae	Colinus
Bambusicola thoracicus	Bthov1.0	Vertebrata	Aves	Neognathae	Galliformes	Phasianidae	Bambusicola
Coturnix japonica	ncbi_2.0	Vertebrata	Aves	Neognathae	Galliformes	Phasianidae	Coturnix
Gallus gallus	goldenpath_galGal4	Vertebrata	Aves	Neognathae	Galliformes	Phasianidae	Gallus
Lyrurus tetrix	tetTet1	Vertebrata	Aves	Neognathae	Galliformes	Phasianidae	Lyrurus
Meleagris gallopavo	goldenpath_melGal1	Vertebrata	Aves	Neognathae	Galliformes	Phasianidae	Meleagris
Tympanuchus cupido	GPC_3440_v1	Vertebrata	Aves	Neognathae	Galliformes	Phasianidae	Tympanuchus
Gavia stellata	bgi_2011-10-28	Vertebrata	Aves	Neognathae	Gaviiformes	Gaviidae	Gavia
Cariama cristata	bgi_2011-10-28	Vertebrata	Aves	Neognathae	Gruiformes	Cariamidae	Cariama
Eurypyga helias	bgi_2011-10-28	Vertebrata	Aves	Neognathae	Gruiformes	Eurypygidae	Eurypyga
Balearica regulorum	bgi_2011-10-28	Vertebrata	Aves	Neognathae	Gruiformes	Gruidae	Balearica
Grus japonensis	ver1.0	Vertebrata	Aves	Neognathae	Gruiformes	Gruidae	Grus
Mesitornis unicolor	bgi_2011-10-28	Vertebrata	Aves	Neognathae	Gruiformes	Mesitornithidae	Mesitornis
Chlamydotis macqueenii	ASM69519v1	Vertebrata	Aves	Neognathae	Gruiformes	Otididae	Chlamydotis
Chlamydotis undulata	bgi_2011-10-28	Vertebrata	Aves	Neognathae	Gruiformes	Otididae	Chlamydotis
Gallirallus okinawae	Gallirallus_okinawae_ver1.0	Vertebrata	Aves	Neognathae	Gruiformes	Rallidae	Gallirallus
Tauraco erythrolophus	bgi_2011-10-28	Vertebrata	Aves	Neognathae	Musophagiformes	Musophagidae	Tauraco
Opisthocomus hoazin	bgi_2011-10-28	Vertebrata	Aves	Neognathae	Opisthocomiformes	Opisthocomidae	Opisthocomus
Acanthisitta chloris	bgi_2011-10-28	Vertebrata	Aves	Neognathae	Passeriformes	Acanthisittidae	Acanthisitta
Corvus brachyrhynchos	bgi_2011-10-28	Vertebrata	Aves	Neognathae	Passeriformes	Corvidae	Corvus
Corvus cornix cornix	932674	Vertebrata	Aves	Neognathae	Passeriformes	Corvidae	Corvus
Lonchura striata domestica	LonStrDom1	Vertebrata	Aves	Neognathae	Passeriformes	Estrildidae	Lonchura
Taeniopygia guttata	goldenpath_taeGut2	Vertebrata	Aves	Neognathae	Passeriformes	Estrildidae	Taeniopygia
Serinus canaria	ncbi_100	Vertebrata	Aves	Neognathae	Passeriformes	Fringillidae	Serinus
Ficedula albicollis	FicAlb_1.4	Vertebrata	Aves	Neognathae	Passeriformes	Muscicapidae	Ficedula
Saxicola maurus	Saxicola_maurus.2	Vertebrata	Aves	Neognathae	Passeriformes	Muscicapidae	Saxicola
Parus major	1.0.3	Vertebrata	Aves	Neognathae	Passeriformes	Paridae	Parus
Pseudopodoces humilis	1	Vertebrata	Aves	Neognathae	Passeriformes	Paridae	Pseudopodoces
Setophaga coronata	mywagenomev1.1	Vertebrata	Aves	Neognathae	Passeriformes	Parulidae	Setophaga
Zonotrichia albicollis	1.0.1	Vertebrata	Aves	Neognathae	Passeriformes	Passerellidae	Zonotrichia
Passer domesticus	Passer_domesticus-1.0	Vertebrata	Aves	Neognathae	Passeriformes	Passeridae	Passer
Phylloscopus plumbeitarsus	GWplu1.0	Vertebrata	Aves	Neognathae	Passeriformes	Phylloscopidae	Phylloscopus
Phylloscopus trochiloides viridanus	GWvir1.0	Vertebrata	Aves	Neognathae	Passeriformes	Phylloscopidae	Phylloscopus
Lepidothrix coronata	1	Vertebrata	Aves	Neognathae	Passeriformes	Pipridae	Lepidothrix
Manacus vitellinus	2011-10-28	Vertebrata	Aves	Neognathae	Passeriformes	Pipridae	Manacus
Acridotheres javanicus	ASM284967v1	Vertebrata	Aves	Neognathae	Passeriformes	Sturnidae	Acridotheres
Sturnus vulgaris	GCA_001447265.1	Vertebrata	Aves	Neognathae	Passeriformes	Sturnidae	Sturnus
Geospiza fortis	goldenpath_geoFor1	Vertebrata	Aves	Neognathae	Passeriformes	Thraupidae	Geospiza
Sporophila hypoxantha	SpoHypox2.0	Vertebrata	Aves	Neognathae	Passeriformes	Thraupidae	Sporophila
Zosterops lateralis	ASM128173v1	Vertebrata	Aves	Neognathae	Passeriformes	Zosteropidae	Zosterops
Egretta garzetta	bgi_2011-10-28	Vertebrata	Aves	Neognathae	Pelecaniformes	Ardeidae	Egretta
Pelecanus crispus	bgi_2011-10-28	Vertebrata	Aves	Neognathae	Pelecaniformes	Pelecanidae	Pelecanus
Phaethon lepturus	bgi_2011-10-28	Vertebrata	Aves	Neognathae	Pelecaniformes	Phaethontidae	Phaethon
Nannopterum brasilianus	ASM210954v1	Vertebrata	Aves	Neognathae	Pelecaniformes	Phalacrocoracidae	Nannopterum
Nannopterum harrisi	Pharrisi_ref_V1	Vertebrata	Aves	Neognathae	Pelecaniformes	Phalacrocoracidae	Nannopterum
Phalacrocorax harrisi	Pharrisi_ref_V1	Vertebrata	Aves	Neognathae	Pelecaniformes	Phalacrocoracidae	Nannopterum
Phalacrocorax carbo	bgi_2011-10-28	Vertebrata	Aves	Neognathae	Pelecaniformes	Phalacrocoracidae	Phalacrocorax
Urile pelagicus	ASM217343v1	Vertebrata	Aves	Neognathae	Pelecaniformes	Phalacrocoracidae	Urile
Nipponia nippon	bgi_2011-10-28	Vertebrata	Aves	Neognathae	Pelecaniformes	Threskiornithidae	Nipponia
Phoenicopterus ruber	bgi_2011-10-28	Vertebrata	Aves	Neognathae	Phoenicopteriformes	Phoenicopteridae	Phoenicopterus
Picoides pubescens	bgi_2011-10-28	Vertebrata	Aves	Neognathae	Piciformes	Picidae	Picoides
Podiceps cristatus	bgi_2011-10-28	Vertebrata	Aves	Neognathae	Podicipediformes	Podicipedidae	Podiceps
Fulmarus glacialis	bgi_2011-10-28	Vertebrata	Aves	Neognathae	Procellariiformes	Procellariidae	Fulmarus
Agapornis roseicollis	ASM263189v1	Vertebrata	Aves	Neognathae	Psittaciformes	Psittacidae	Agapornis
Amazona aestiva	ASM142067v1	Vertebrata	Aves	Neognathae	Psittaciformes	Psittacidae	Amazona
Amazona vittata	AV1	Vertebrata	Aves	Neognathae	Psittaciformes	Psittacidae	Amazona
Ara macao	SMACv1.1	Vertebrata	Aves	Neognathae	Psittaciformes	Psittacidae	Ara
Nestor notabilis	bgi_2011-10-28	Vertebrata	Aves	Neognathae	Psittaciformes	Psittacidae	Nestor
Psittacula krameri	P.krameri1.0	Vertebrata	Aves	Neognathae	Psittaciformes	Psittacidae	Psittacula
Melopsittacus undulatus	goldenpath_melUnd1	Vertebrata	Aves	Neognathae	Psittaciformes	Psittaculidae	Melopsittacus
Aptenodytes forsteri	bgi_2011-10-28	Vertebrata	Aves	Neognathae	Sphenisciformes	Spheniscidae	Aptenodytes
Pygoscelis adeliae	bgi_2011-10-28	Vertebrata	Aves	Neognathae	Sphenisciformes	Spheniscidae	Pygoscelis
Strix occidentalis caurina	Soccid_v01	Vertebrata	Aves	Neognathae	Strigiformes	Strigidae	Strix
Tyto alba	bgi_2011-10-28	Vertebrata	Aves	Neognathae	Strigiformes	Tytonidae	Tyto
Calypte anna	bgi_2011-10-28	Vertebrata	Aves	Neognathae	Trochiliformes	Trochilidae	Calypte
Apaloderma vittatum	bgi_2011-10-28	Vertebrata	Aves	Neognathae	Trogoniformes	Trogonidae	Apaloderma
Apteryx australis mantelli	AptMant0	Vertebrata	Aves	Palaeognathae	Apterygiformes	Apterygidae	Apteryx
Struthio camelus	bgi_2011-10-28	Vertebrata	Aves	Palaeognathae	Struthioniformes	Struthionidae	Struthio
Tinamus guttatus	bgi_2011-10-28	Vertebrata	Aves	Palaeognathae	Tinamiformes	Tinamidae	Tinamus
Falco cherrug	F_cherrug_v1.0	Vertebrata	Aves	Neognathae	Falconiformes	Falconidae	Falco
Leucoraja erinacea	LER_WGS_1	Vertebrata	Chondrichthyes	Batoidea	Rajiformes	Rajidae	Leucoraja
Rhincodon typus	Rhincodon_v1	Vertebrata	Chondrichthyes	Galeoidea	Orectolobiformes	Rhincodontidae	Unclassified
Callorhinchus milii	goldenpath_calMil1_2013-12	Vertebrata	Chondrichthyes	Unclassified	Chimaeriformes	Callorhinchidae	Callorhinchus
Procavia capensis	goldenpath_proCap1	Vertebrata	Mammalia	Afrotheria	Hyracoidea	Procaviidae	Procavia
Elephantulus edwardii	broad_1.0_april_2013	Vertebrata	Mammalia	Afrotheria	Macroscelidea	Macroscelididae	Elephantulus
Loxodonta africana	goldenpath_loxAfr3	Vertebrata	Mammalia	Afrotheria	Proboscidea	Elephantidae	Loxodonta
Trichechus manatus	goldenpath_triMan1	Vertebrata	Mammalia	Afrotheria	Sirenia	Trichechidae	Trichechus
Orycteropus afer	broad_v0_2012	Vertebrata	Mammalia	Afrotheria	Tubulidentata	Orycteropodidae	Orycteropus
Chrysochloris asiatica	broad_ChrAsi1.0_2012	Vertebrata	Mammalia	Afrotheria	Unclassified	Chrysochloridae	Chrysochloris
Echinops telfairi	goldenpath_echTel2	Vertebrata	Mammalia	Afrotheria	Unclassified	Tenrecidae	Echinops
Galeopterus variegatus	G-variegatus_3.0.2_apr_2015	Vertebrata	Mammalia	Euarchontoglires	Dermoptera	Cynocephalidae	Galeopterus
Oryctolagus cuniculus	goldenpath_oryCun2	Vertebrata	Mammalia	Euarchontoglires	Lagomorpha	Leporidae	Oryctolagus
Ochotona princeps	goldenpath_ochPri3	Vertebrata	Mammalia	Euarchontoglires	Lagomorpha	Ochotonidae	Ochotona
Aotus nancymaae	ncbi_1.0_April_2015	Vertebrata	Mammalia	Euarchontoglires	Primates	Aotidae	Aotus
Callithrix jacchus	goldenpath_calJac3	Vertebrata	Mammalia	Euarchontoglires	Primates	Cebidae	Callithrix
Saimiri boliviensis	goldenpath_saiBol1	Vertebrata	Mammalia	Euarchontoglires	Primates	Cebidae	Saimiri
Cebus imitator	Cebus_imitator-1.0	Vertebrata	Mammalia	Euarchontoglires	Primates	Cebidae	Cebus
Cercocebus atys	ncbi_100_2015	Vertebrata	Mammalia	Euarchontoglires	Primates	Cercopithecidae	Cercocebus
Chlorocebus sabaeus	ensembl_79_ChlSab1.1	Vertebrata	Mammalia	Euarchontoglires	Primates	Cercopithecidae	Chlorocebus
Colobus angolensis palliatus	ncbi_100_2015	Vertebrata	Mammalia	Euarchontoglires	Primates	Cercopithecidae	Colobus
Macaca fascicularis	5	Vertebrata	Mammalia	Euarchontoglires	Primates	Cercopithecidae	Macaca
Macaca mulatta	goldenpath_rheMac3	Vertebrata	Mammalia	Euarchontoglires	Primates	Cercopithecidae	Macaca
Macaca nemestrina	Mnem_1.0	Vertebrata	Mammalia	Euarchontoglires	Primates	Cercopithecidae	Macaca
Mandrillus leucophaeus	Mleu.le_1.0	Vertebrata	Mammalia	Euarchontoglires	Primates	Cercopithecidae	Mandrillus
Nasalis larvatus	goldepath_nasLar1_2015-12	Vertebrata	Mammalia	Euarchontoglires	Primates	Cercopithecidae	Nasalis
Papio anubis	goldenpath_papAnu2	Vertebrata	Mammalia	Euarchontoglires	Primates	Cercopithecidae	Papio
Papio anubis	ensembl_79_PapAnu2.0	Vertebrata	Mammalia	Euarchontoglires	Primates	Cercopithecidae	Papio
Rhinopithecus bieti	ASM169854v1	Vertebrata	Mammalia	Euarchontoglires	Primates	Cercopithecidae	Rhinopithecus
Rhinopithecus roxellana	ncbi_100_2014-11-18	Vertebrata	Mammalia	Euarchontoglires	Primates	Cercopithecidae	Rhinopithecus
Microcebus murinus	goldenpath_micMur1	Vertebrata	Mammalia	Euarchontoglires	Primates	Cheirogaleidae	Microcebus
Daubentonia madagascariensis	broad_1.0_oct_2012	Vertebrata	Mammalia	Euarchontoglires	Primates	Daubentoniidae	Daubentonia
Otolemur garnettii	goldenpath_otoGar3	Vertebrata	Mammalia	Euarchontoglires	Primates	Galagidae	Otolemur
Gorilla gorilla	goldenpath_gorGor3	Vertebrata	Mammalia	Euarchontoglires	Primates	Hominidae	Gorilla
Homo sapiens	goldenpath_hg38	Vertebrata	Mammalia	Euarchontoglires	Primates	Hominidae	Homo
Pan troglodytes	goldenpath_panTro4	Vertebrata	Mammalia	Euarchontoglires	Primates	Hominidae	Pan
Pongo abelii	goldenpath_ponAbe2	Vertebrata	Mammalia	Euarchontoglires	Primates	Hominidae	Pongo
Nomascus leucogenys	ensembl_79_Nleu1.0	Vertebrata	Mammalia	Euarchontoglires	Primates	Hylobatidae	Nomascus
Propithecus coquereli	Pcoq_1.0	Vertebrata	Mammalia	Euarchontoglires	Primates	Indriidae	Propithecus
Eulemur flavifrons	Eflavifronsk33QCA	Vertebrata	Mammalia	Euarchontoglires	Primates	Lemuridae	Eulemur
Eulemur macaco	Emacaco_refEf	Vertebrata	Mammalia	Euarchontoglires	Primates	Lemuridae	Eulemur
Lemur catta	2015-06-26	Vertebrata	Mammalia	Euarchontoglires	Primates	Lemuridae	Lemur
Tarsius syrichta	goldenpath_tarSyr1	Vertebrata	Mammalia	Euarchontoglires	Primates	Tarsiidae	Tarsius
Fukomys damarensis	ncbi_1.0_2014	Vertebrata	Mammalia	Euarchontoglires	Rodentia	Bathyergidae	Fukomys
Heterocephalus glaber	goldenpath_hetGla2	Vertebrata	Mammalia	Euarchontoglires	Rodentia	Bathyergidae	Heterocephalus
Castor canadensis	CasCan_v1	Vertebrata	Mammalia	Euarchontoglires	Rodentia	Castoridae	Castor
Cavia aperea	CavAp1.0	Vertebrata	Mammalia	Euarchontoglires	Rodentia	Caviidae	Cavia
Cavia porcellus	goldenpath_cavPor3	Vertebrata	Mammalia	Euarchontoglires	Rodentia	Caviidae	Cavia
Chinchilla lanigera	broad_v0_2012	Vertebrata	Mammalia	Euarchontoglires	Rodentia	Chinchillidae	Chinchilla
Cricetulus griseus	goldenpath_criGri1	Vertebrata	Mammalia	Euarchontoglires	Rodentia	Cricetidae	Cricetulus
Ellobius lutescens	ASM168507v1	Vertebrata	Mammalia	Euarchontoglires	Rodentia	Cricetidae	Ellobius
Ellobius talpinus	ETalpinus_0.1	Vertebrata	Mammalia	Euarchontoglires	Rodentia	Cricetidae	Ellobius
Mesocricetus auratus	broad_1.1_april_2013	Vertebrata	Mammalia	Euarchontoglires	Rodentia	Cricetidae	Mesocricetus
Microtus agrestis	ASM130599v1	Vertebrata	Mammalia	Euarchontoglires	Rodentia	Cricetidae	Microtus
Microtus ochrogaster	broad_1.0_april_2013	Vertebrata	Mammalia	Euarchontoglires	Rodentia	Cricetidae	Microtus
Myodes glareolus	ASM130578v1	Vertebrata	Mammalia	Euarchontoglires	Rodentia	Cricetidae	Myodes
Neotoma lepida	ASM167557v1	Vertebrata	Mammalia	Euarchontoglires	Rodentia	Cricetidae	Neotoma
Peromyscus maniculatus bairdii	1	Vertebrata	Mammalia	Euarchontoglires	Rodentia	Cricetidae	Peromyscus
Phodopus sungorus	Psun0.5	Vertebrata	Mammalia	Euarchontoglires	Rodentia	Cricetidae	Phodopus
Jaculus jaculus	broad_JacJac1.0	Vertebrata	Mammalia	Euarchontoglires	Rodentia	Dipodidae	Jaculus
Dipodomys ordii	ensembl_79_dipOrd1	Vertebrata	Mammalia	Euarchontoglires	Rodentia	Heteromyidae	Dipodomys
Apodemus speciosus	Aspe_assembly01	Vertebrata	Mammalia	Euarchontoglires	Rodentia	Muridae	Apodemus
Apodemus sylvaticus	GCA_001305905.1	Vertebrata	Mammalia	Euarchontoglires	Rodentia	Muridae	Apodemus
Meriones unguiculatus	MunDraft-v1.0	Vertebrata	Mammalia	Euarchontoglires	Rodentia	Muridae	Meriones
Mus caroli	REL-1509_EiJ	Vertebrata	Mammalia	Euarchontoglires	Rodentia	Muridae	Mus
Mus castaneus	REL-1509-EiJ	Vertebrata	Mammalia	Euarchontoglires	Rodentia	Muridae	Mus
Mus musculus	goldenpath_mm10	Vertebrata	Mammalia	Euarchontoglires	Rodentia	Muridae	Mus
Mus pahari	REL-1509-EiJ	Vertebrata	Mammalia	Euarchontoglires	Rodentia	Muridae	Mus
Mus spretus	SPRET_EiJ_v1	Vertebrata	Mammalia	Euarchontoglires	Rodentia	Muridae	Mus
Psammomys obesus	ASM221593v1	Vertebrata	Mammalia	Euarchontoglires	Rodentia	Muridae	Psammomys
Rattus norvegicus	goldenpath_rn6	Vertebrata	Mammalia	Euarchontoglires	Rodentia	Muridae	Rattus
Octodon degus	broad_1.0_july_2012	Vertebrata	Mammalia	Euarchontoglires	Rodentia	Octodontidae	Octodon
Ictidomys tridecemlineatus	ensembl_79_spetri2	Vertebrata	Mammalia	Euarchontoglires	Rodentia	Sciuridae	Ictidomys
Marmota marmota marmota	marMar2.1	Vertebrata	Mammalia	Euarchontoglires	Rodentia	Sciuridae	Marmota
Spermophilus dauricus	ASM240643v1	Vertebrata	Mammalia	Euarchontoglires	Rodentia	Sciuridae	Spermophilus
Nannospalax galili	S.galili_v1.0	Vertebrata	Mammalia	Euarchontoglires	Rodentia	Spalacidae	Nannospalax
Tupaia belangeri	goldenpath_tupBel1	Vertebrata	Mammalia	Euarchontoglires	Scandentia	Tupaiidae	Tupaia
Tupaia chinensis	TupChi_1.0	Vertebrata	Mammalia	Euarchontoglires	Scandentia	Tupaiidae	Tupaia
Ailurus fulgens	ASM200746v1	Vertebrata	Mammalia	Laurasiatheria	Carnivora	Ailuridae	Ailurus
Canis familiaris	goldenpath_canFam3	Vertebrata	Mammalia	Laurasiatheria	Carnivora	Canidae	Canis
Lycaon pictus	LycPicSAfr1.0	Vertebrata	Mammalia	Laurasiatheria	Carnivora	Canidae	Lycaon
Acinonyx jubatus	aciJub1	Vertebrata	Mammalia	Laurasiatheria	Carnivora	Felidae	Acinonyx
Felis catus	goldenpath_felCat5	Vertebrata	Mammalia	Laurasiatheria	Carnivora	Felidae	Felis
Panthera pardus	PanPar1.0	Vertebrata	Mammalia	Laurasiatheria	Carnivora	Felidae	Panthera
Panthera tigris altaica	ncbi_100_2014-03	Vertebrata	Mammalia	Laurasiatheria	Carnivora	Felidae	Panthera
Enhydra lutris	ASM228890v2	Vertebrata	Mammalia	Laurasiatheria	Carnivora	Mustelidae	Enhydra
Mustela putorius furo	goldenpath_musFur1	Vertebrata	Mammalia	Laurasiatheria	Carnivora	Mustelidae	Mustela
Odobenus rosmarus	marinemamm_1.0_april_2013	Vertebrata	Mammalia	Laurasiatheria	Carnivora	Odobenidae	Odobenus
Leptonychotes weddellii	broad_1.1_april_2013	Vertebrata	Mammalia	Laurasiatheria	Carnivora	Phocidae	Leptonychotes
Neomonachus schauinslandi	ASM220157v1	Vertebrata	Mammalia	Laurasiatheria	Carnivora	Phocidae	Monachus
Ailuropoda melanoleuca	goldenpath_ailMel1	Vertebrata	Mammalia	Laurasiatheria	Carnivora	Ursidae	Ailuropoda
Ursus maritimus	GAJD01_1.0_june_2013	Vertebrata	Mammalia	Laurasiatheria	Carnivora	Ursidae	Ursus
Neovison neovison	NNQGG.v01	Vertebrata	Mammalia	Laurasiatheria	Carnivora
Balaenoptera acutorostrata	goldenpath_balAcu1	Vertebrata	Mammalia	Laurasiatheria	Cetacea	Balaenopteridae	Balaenoptera
Balaenoptera bonaerensis	ASM97880v1	Vertebrata	Mammalia	Laurasiatheria	Cetacea	Balaenopteridae	Balaenoptera
Orcinus orca	ncbi_ANOL02_jan_2013	Vertebrata	Mammalia	Laurasiatheria	Cetacea	Delphinidae	Orcinus
Tursiops truncatus	goldenpath_turTru2	Vertebrata	Mammalia	Laurasiatheria	Cetacea	Delphinidae	Tursiops
Eschrichtius robustus	ASM218922v1	Vertebrata	Mammalia	Laurasiatheria	Cetacea	Eschrichtiidae	Eschrichtius
Lipotes vexillifer	ncbi_100_2014-04-27	Vertebrata	Mammalia	Laurasiatheria	Cetacea	Lipotidae	Lipotes
Delphinapterus leucas	ASM228892v2	Vertebrata	Mammalia	Laurasiatheria	Cetacea	Monodontidae	Delphinapterus
Physeter catodon	2.0.2	Vertebrata	Mammalia	Laurasiatheria	Cetacea	Physeteridae	Physeter
Hipposideros armiger	ASM189008v1	Vertebrata	Mammalia	Laurasiatheria	Chiroptera	Hipposideridae	Hipposideros
Megaderma lyra	ncbi_AWHB00000000.1_2015-05	Vertebrata	Mammalia	Laurasiatheria	Chiroptera	Megadermatidae	Megaderma
Pteronotus parnellii	ncbi_AWGZ00000000.1_2015-05	Vertebrata	Mammalia	Laurasiatheria	Chiroptera	Mormoopidae	Pteronotus
Eidolon helvum	GCA_000465285.1	Vertebrata	Mammalia	Laurasiatheria	Chiroptera	Pteropodidae	Eidolon
Pteropus alecto	broad_1.0_april_2012	Vertebrata	Mammalia	Laurasiatheria	Chiroptera	Pteropodidae	Pteropus
Pteropus vampyrus	goldenpath_pteVam1	Vertebrata	Mammalia	Laurasiatheria	Chiroptera	Pteropodidae	Pteropus
Rousettus aegyptiacus	2	Vertebrata	Mammalia	Laurasiatheria	Chiroptera	Pteropodidae	Rousettus
Rhinolophus ferrumequinum	ncbi_AWHA00000000.1_2015-05	Vertebrata	Mammalia	Laurasiatheria	Chiroptera	Rhinolophidae	Rhinolophus
Rhinolophus sinicus	ASM188883v1	Vertebrata	Mammalia	Laurasiatheria	Chiroptera	Rhinolophidae	Rhinolophus
Eptesicus fuscus	broad_1.0_april_2013	Vertebrata	Mammalia	Laurasiatheria	Chiroptera	Vespertilionidae	Eptesicus
Miniopterus natalensis	Mnat.v1	Vertebrata	Mammalia	Laurasiatheria	Chiroptera	Vespertilionidae	Miniopterus
Myotis brandtii	ncbi_100_2013	Vertebrata	Mammalia	Laurasiatheria	Chiroptera	Vespertilionidae	Myotis
Myotis davidii	bgi_1.1_april_2013	Vertebrata	Mammalia	Laurasiatheria	Chiroptera	Vespertilionidae	Myotis
Myotis lucifugus	goldenpath_myoLuc2	Vertebrata	Mammalia	Laurasiatheria	Chiroptera	Vespertilionidae	Myotis
Erinaceus europaeus	ensembl_79_HEDGEHOG	Vertebrata	Mammalia	Laurasiatheria	Eulipotyphla	Erinaceidae
Erinaceus europaeus	goldenpath_eriEur2	Vertebrata	Mammalia	Laurasiatheria	Insectivora	Erinaceidae	Erinaceus
Sorex araneus	goldenpath_sorAra2	Vertebrata	Mammalia	Laurasiatheria	Insectivora	Soricidae	Sorex
Condylura cristata	broad_ConCri1.0	Vertebrata	Mammalia	Laurasiatheria	Insectivora	Talpidae	Condylura
Equus africanus asinus	willy_denovo	Vertebrata	Mammalia	Laurasiatheria	Perissodactyla	Equidae	Equus
Equus asinus somalicus	Henan_21MAR2017	Vertebrata	Mammalia	Laurasiatheria	Perissodactyla	Equidae	Equus
Equus burchellii boehmi	Henan_16MAR2017	Vertebrata	Mammalia	Laurasiatheria	Perissodactyla	Equidae	Equus
Equus burchellii quagga	Henan_16MAR2017	Vertebrata	Mammalia	Laurasiatheria	Perissodactyla	Equidae	Equus
Equus caballus	goldenpath_equCab2_Dec13	Vertebrata	Mammalia	Laurasiatheria	Perissodactyla	Equidae	Equus
Equus ferus przewalskii	ncbi_9798_15Dec2014	Vertebrata	Mammalia	Laurasiatheria	Perissodactyla	Equidae	Equus
Equus grevyi	Henan_16MAR2017	Vertebrata	Mammalia	Laurasiatheria	Perissodactyla	Equidae	Equus
Equus hemionus	Henan_21MAR2017	Vertebrata	Mammalia	Laurasiatheria	Perissodactyla	Equidae	Equus
Equus kiang	Henan_21MAR2017	Vertebrata	Mammalia	Laurasiatheria	Perissodactyla	Equidae	Equus
Equus zebra hartmannae	Henan_16MAR2017	Vertebrata	Mammalia	Laurasiatheria	Perissodactyla	Equidae	Equus
Ceratotherium simum	goldenpath_cerSim1	Vertebrata	Mammalia	Laurasiatheria	Perissodactyla	Rhinocerotidae	Ceratotherium
Dicerorhinus sumatrensis sumatrensis	ASM284483v1	Vertebrata	Mammalia	Laurasiatheria	Perissodactyla	Rhinocerotidae	Dicerorhinus
Manis javanica	ManJav1.0	Vertebrata	Mammalia	Laurasiatheria	Pholidota	Manidae	Manis
Manis pentadactyla	GCA_000738955.1	Vertebrata	Mammalia	Laurasiatheria	Pholidota	Manidae	Manis
Ammotragus lervia	NAZ_v1.0	Vertebrata	Mammalia	Laurasiatheria	Unclassified	Bovidae	Ammotragus
Bison bison	ncbi_UMD1_2015-05-14	Vertebrata	Mammalia	Laurasiatheria	Unclassified	Bovidae	Bison
Bos grunniens	bbu_UMD_2015-05-14	Vertebrata	Mammalia	Laurasiatheria	Unclassified	Bovidae	Bos
Bos indicus	Bos_indicus_1.0	Vertebrata	Mammalia	Laurasiatheria	Unclassified	Bovidae	Bos
Bos mutus	v2.0	Vertebrata	Mammalia	Laurasiatheria	Unclassified	Bovidae	Bos
Bos taurus	goldenpath_bosTau7	Vertebrata	Mammalia	Laurasiatheria	Unclassified	Bovidae	Bos
Bubalus bubalis	ncbi_100_2015-05-14	Vertebrata	Mammalia	Laurasiatheria	Unclassified	Bovidae	Bubalus
Capra aegagrus	CapAeg_1.0	Vertebrata	Mammalia	Laurasiatheria	Unclassified	Bovidae	Capra
Capra hircus	iggc_1.0_april_2013	Vertebrata	Mammalia	Laurasiatheria	Unclassified	Bovidae	Capra
Ovis aries	goldenpath_oviAri3	Vertebrata	Mammalia	Laurasiatheria	Unclassified	Bovidae	Ovis
Pantholops hodgsonii	PHO1.0	Vertebrata	Mammalia	Laurasiatheria	Unclassified	Bovidae	Pantholops
Camelus bactrianus	MBC_1.0	Vertebrata	Mammalia	Laurasiatheria	Unclassified	Camelidae	Camelus
Camelus dromedarius	ncbi_GCF_000767585_2015-05-14	Vertebrata	Mammalia	Laurasiatheria	Unclassified	Camelidae	Camelus
Camelus ferus	bacsac_1.0_april_2013	Vertebrata	Mammalia	Laurasiatheria	Unclassified	Camelidae	Camelus
Vicugna pacos	goldenpath_vicPac2	Vertebrata	Mammalia	Laurasiatheria	Unclassified	Camelidae	Vicugna
Capreolus capreolus	kmer631	Vertebrata	Mammalia	Laurasiatheria	Unclassified	Cervidae	Capreolus
Cervus elaphus hippelaphus	Celaphus1.0	Vertebrata	Mammalia	Laurasiatheria	Unclassified	Cervidae	Cervus
Odocoileus virginianus	RRL-RSL_1.0	Vertebrata	Mammalia	Laurasiatheria	Unclassified	Cervidae	Odocoileus
Giraffa camelopardalis tippelskirchi	ASM165123v1	Vertebrata	Mammalia	Laurasiatheria	Unclassified	Giraffidae	Giraffa
Okapia johnstoni	ASM166083v1	Vertebrata	Mammalia	Laurasiatheria	Unclassified	Giraffidae	Okapia
Sus scrofa	goldenpath_susScr3	Vertebrata	Mammalia	Laurasiatheria	Unclassified	Suidae	Sus
Sarcophilus harrisii	goldenpath_sarHar1	Vertebrata	Mammalia	Unclassified	Dasyuromorphia	Dasyuridae	Sarcophilus
Monodelphis domestica	goldenpath_monDom5	Vertebrata	Mammalia	Unclassified	Didelphimorphia	Didelphidae	Monodelphis
Macropus eugenii	goldenpath_macEug2	Vertebrata	Mammalia	Unclassified	Diprotodontia	Macropodidae	Macropus
Phascolarctos cinereus	phaCin_unsw_v4.1	Vertebrata	Mammalia	Unclassified	Diprotodontia	Phascolarctidae	Phascolarctos
Ornithorhynchus anatinus	goldenpath_ornAna1_2007-03	Vertebrata	Mammalia	Unclassified	Monotremata	Ornithorhynchidae	Ornithorhynchus
Dasypus novemcinctus	goldenpath_dasNov3	Vertebrata	Mammalia	Xenarthra	Cingulata	Dasypodidae	Dasypus
Choloepus hoffmanni	goldenpath_choHof1	Vertebrata	Mammalia	Xenarthra	Pilosa	Megalonychidae	Choloepus
Pogona vitticeps	pvi1.1	Vertebrata	Unclassified	Lepidosauria	Squamata	Agamidae	Pogona
Pantherophis guttatus	PanGut1.0	Vertebrata	Unclassified	Lepidosauria	Squamata	Colubridae	Pantherophis
Thamnophis sirtalis	6	Vertebrata	Unclassified	Lepidosauria	Squamata	Colubridae	Thamnophis
Ophiophagus hannah	OphHan1.0	Vertebrata	Unclassified	Lepidosauria	Squamata	Elapidae	Ophiophagus
Gekko japonicus	V1.1	Vertebrata	Unclassified	Lepidosauria	Squamata	Gekkonidae	Gekko
Anolis carolinensis	goldenPath_anoCar2	Vertebrata	Unclassified	Lepidosauria	Squamata	Iguanidae	Anolis
Python bivittatus	5.0.2	Vertebrata	Unclassified	Lepidosauria	Squamata	Pythonidae	Python
Crotalus horridus	v1	Vertebrata	Unclassified	Lepidosauria	Squamata	Viperidae	Crotalus
Crotalus mitchellii pyrrhus	CrotMitch1.0	Vertebrata	Unclassified	Lepidosauria	Squamata	Viperidae	Crotalus
Protobothrops mucrosquamatus	P.Mucros_1.0	Vertebrata	Unclassified	Lepidosauria	Squamata	Viperidae	Protobothrops
Vipera berus	Vber.be_1.0	Vertebrata	Unclassified	Lepidosauria	Squamata	Viperidae	Vipera
Latimeria chalumnae	LatCha1	Vertebrata	Unclassified	Unclassified	Coelacanthiformes	Coelacanthidae	Latimeria
Alligator mississippiensis	goldenpath_allMis1_2012	Vertebrata	Unclassified	Unclassified	Crocodylia	Alligatoridae	Alligator
Alligator sinensis	ASM45574v1	Vertebrata	Unclassified	Unclassified	Crocodylia	Alligatoridae	Alligator
Crocodylus porosus	crocgenomes_sub2	Vertebrata	Unclassified	Unclassified	Crocodylia	Crocodylidae	Crocodylus
Gavialis gangeticus	ggan_v0.2	Vertebrata	Unclassified	Unclassified	Crocodylia	Gavialidae	Gavialis
Eptatretus burgeri	Eburgeri_3.2	Vertebrata	Unclassified	Unclassified	Myxiniformes	Myxinidae	Eptatretus
Lethenteron camtschaticum	LetJap1.0	Vertebrata	Unclassified	Unclassified	Petromyzontiformes	Petromyzontidae	Lethenteron
Petromyzon marinus	Pmarinus_7.0	Vertebrata	Unclassified	Unclassified	Petromyzontiformes	Petromyzontidae	Petromyzon
Chelonia mydas	CheMyd_1.0	Vertebrata	Unclassified	Unclassified	Testudines	Cheloniidae	Chelonia
Chrysemys picta	goldenpath_chrPic1_2011	Vertebrata	Unclassified	Unclassified	Testudines	Emydidae	Chrysemys
Malaclemys terrapin terrapin	terp_v2_2	Vertebrata	Unclassified	Unclassified	Testudines	Emydidae	Malaclemys
Terrapene mexicana triunguis	T_m_triunguis-1.0	Vertebrata	Unclassified	Unclassified	Testudines	Emydidae	Terrapene
Gopherus agassizii	ASM289641v1	Vertebrata	Unclassified	Unclassified	Testudines	Testudinidae	Gopherus
Apalone spinifera	Apla_1.0	Vertebrata	Unclassified	Unclassified	Testudines	Trionychidae	Apalone
Pelodiscus sinensis	PelSin_1.0	Vertebrata	Unclassified	Unclassified	Testudines	Trionychidae	Pelodiscus
Exaiptasia pallida	1.1	Other invertebrates	Anthozoa	Unclassified	Actiniaria	Aiptasiidae	Exaiptasia
Nematostella vectensis	v1	Other invertebrates	Anthozoa	Unclassified	Actiniaria	Edwardsiidae	Nematostella
Acropora digitifera	Adig_1.1	Other invertebrates	Anthozoa	Unclassified	Scleractinia	Acroporidae	Acropora
Orbicella faveolata	ofav_dov_v1	Other invertebrates	Anthozoa	Unclassified	Scleractinia	Montastraeidae	Montastraea
Ciona intestinalis	ensembl_79_KH	Other invertebrates	Ascidiacea	Unclassified	Enterogona	Cionidae	Ciona
Ciona savignyi	ensembl_79_CSAV2.0	Other invertebrates	Ascidiacea	Unclassified	Enterogona	Cionidae	Ciona
Botryllus schlosseri	356a-chromosome-assembly	Other invertebrates	Ascidiacea	Unclassified	Stolidobranchia	Styelidae	Botryllus
Patiria miniata	1	Other invertebrates	Asteroidea	Valvatacea	Valvatida	Asterinidae	Patiria
Adineta vaga	v1	Other invertebrates	Bdelloidea	Unclassified	Adinetida	Adinetidae	Adineta
Modiolus philippinarum	Mph_v1.0	Other invertebrates	Bivalvia	Unclassified	Mytiloida	Mytilidae	Modiolus
Mytilus galloprovincialis	GCA_000715055.1	Other invertebrates	Bivalvia	Unclassified	Mytiloida	Mytilidae	Mytilus
Crassostrea gigas	oyster_v9	Other invertebrates	Bivalvia	Unclassified	Ostreoida	Ostreidae	Crassostrea
Corbicula fluminea	ASM163272v1	Other invertebrates	Bivalvia	Unclassified	Veneroida	Corbiculidae	Corbicula
Daphnia magna	daphmag2.4	Other invertebrates	Branchiopoda	Unclassified	Diplostraca	Daphniidae	Daphnia
Daphnia pulex	V1.0	Other invertebrates	Branchiopoda	Unclassified	Diplostraca	Daphniidae	Daphnia
Triops cancriformis	tcf_1.0	Other invertebrates	Branchiopoda	Unclassified	Notostraca	Triopsidae	Triops
Octopus bimaculoides	v2_0	Other invertebrates	Cephalopoda	Octopodiformes	Octopoda	Octopodidae	Octopus
Taenia solium	MEX.1-6-13	Other invertebrates	Cestoda	Unclassified	Cyclophyllidea	Taeniidae	Taenia
Strigamia maritima	Smar_1.0	Other invertebrates	Chilopoda	Unclassified	Geophilomorpha	Linotaeniidae	Strigamia
Pristionchus pacificus	goldenpath_priPac1_16Jan2015	Other invertebrates	Chromadorea	Unclassified	Diplogasterida	Neodiplogasteridae	Pristionchus
Ancylostoma ceylanicum	Acey_2013.11.30	Other invertebrates	Chromadorea	Unclassified	Rhabditida	Ancylostomatidae	Ancylostoma
Ancylostoma duodenale	A_duodenale_2.2	Other invertebrates	Chromadorea	Unclassified	Rhabditida	Ancylostomatidae	Ancylostoma
Angiostrongylus cantonensis	A_cantonensis	Other invertebrates	Chromadorea	Unclassified	Rhabditida	Angiostrongylidae	Angiostrongylus
Angiostrongylus costaricensis	A_costaricensis	Other invertebrates	Chromadorea	Unclassified	Rhabditida	Angiostrongylidae	Angiostrongylus
Caenorhabditis brenneri	goldenpath_caePb2_16Jan2015	Other invertebrates	Chromadorea	Unclassified	Rhabditida	Rhabditidae	Caenorhabditis
Caenorhabditis briggsae	goldenpath_cb3_16Jan2015	Other invertebrates	Chromadorea	Unclassified	Rhabditida	Rhabditidae	Caenorhabditis
Caenorhabditis elegans	goldenpath_ce10_16Jan2015	Other invertebrates	Chromadorea	Unclassified	Rhabditida	Rhabditidae	Caenorhabditis
Caenorhabditis japonica	goldenpath_caeJap1_16Jan2015	Other invertebrates	Chromadorea	Unclassified	Rhabditida	Rhabditidae	Caenorhabditis
Caenorhabditis remanei	goldenpath_caeRem3_16Jan2015	Other invertebrates	Chromadorea	Unclassified	Rhabditida	Rhabditidae	Caenorhabditis
Brugia timori	v1_0_4	Other invertebrates	Chromadorea	Unclassified	Spirurida	Onchocercidae	Brugia
Orchesella cincta	ASM171814v1	Other invertebrates	Collembola	Unclassified	Unclassified	Entomobryidae	Orchesella
Amphimedon queenslandica	aqu_ref_v1.0	Other invertebrates	Demospongiae	Unclassified	Haplosclerida	Niphatidae	Amphimedon
Catajapyx aquilonaris	Caqu_1.0	Other invertebrates	Diplura	Unclassified	Diplura	Japygidae	Catajapyx
Strongylocentrotus purpuratus	Spur_4.2	Other invertebrates	Echinoidea	Echinacea	Echinoida	Strongylocentrotidae	Strongylocentrotus
Lytechinus variegatus	Lvar_2.2	Other invertebrates	Echinoidea	Echinacea	Temnopleuroida	Toxopneustidae	Lytechinus
Eucidaris tribuloides	Etri_1.0	Other invertebrates	Echinoidea	Unclassified	Cidaroida	Cidaridae	Eucidaris
Saccoglossus kowalevskii	Skow_1.1	Other invertebrates	Enteropneusta	Unclassified	Unclassified	Harrimaniidae	Saccoglossus
Ptychodera flava	Ptep_1.0	Other invertebrates	Enteropneusta	Unclassified	Unclassified	Ptychoderidae	Ptychodera
Ramazzottius varieornatus	Rvar_4.0	Other invertebrates	Eutardigrada	Unclassified	Parachela	Hypsibiidae	Ramazzottius
Aplysia californica	AplCal3.0	Other invertebrates	Gastropoda	Unclassified	Unclassified	Aplysiidae	Aplysia
Conus tribblei	GCA_001262575	Other invertebrates	Gastropoda	Unclassified	Unclassified	Conidae	Conus
Lottia gigantea	GCA_000327385.1.31	Other invertebrates	Gastropoda	Unclassified	Unclassified	Lottiidae	Lottia
Lymnaea stagnalis	dryad_1	Other invertebrates	Gastropoda	Unclassified	Unclassified	Lymnaeidae	Lymnaea
Biomphalaria glabrata	ASM45736v1	Other invertebrates	Gastropoda	Unclassified	Unclassified	Planorbidae	Biomphalaria
Helobdella robusta	GCA_000326865.1.31	Other invertebrates	Hirudinida	Unclassified	Rhynchobdellida	Glossiphoniidae	Helobdella
Apostichopus japonicus	v1	Other invertebrates	Holothuroidea	Unclassified	Aspidochirotida	Stichopodidae	Apostichopus
Apostichopus japonicus	ASM275485v1	Other invertebrates	Holothuroidea	Unclassified	Aspidochirotida	Stichopodidae	Apostichopus
Parastichopus parvimensis	Ppar_1.0	Other invertebrates	Holothuroidea	Unclassified	Aspidochirotida	Stichopodidae	Parastichopus
Procambarus virginalis	Pvir0.4	Other invertebrates	Malacostraca	Eucarida	Decapoda	Cambaridae	Procambarus
Parhyale hawaiensis	Phaw3.0	Other invertebrates	Malacostraca	Peracarida	Amphipoda	Hyalidae	Parhyale
Eurytemora affinis	Eaff_1.0	Other invertebrates	Maxillopoda	Gymnoplea	Calanoida	Temoridae	Eurytemora
Oithona nana	O_NANA_1	Other invertebrates	Maxillopoda	Podoplea	Cyclopoida	Oithonidae	Oithona
Caligus rogercresseyi	crog_female_v1	Other invertebrates	Maxillopoda	Podoplea	Siphonostomatoida	Caligidae	Caligus
Limulus polyphemus	2.1.2	Other invertebrates	Merostomata	Unclassified	Xiphosura	Limulidae	Limulus
Gyrodactylus salaris	Gsalaris_v1	Other invertebrates	Monogenea	Monopisthocotylea	Unclassified	Gyrodactylidae	Gyrodactylus
Protopolystoma xenopodis	P_xenopodis_South_Africa	Other invertebrates	Monogenea	Unclassified	Polyopisthocotylea	Polystomatidae	Protopolystoma
Ophiothrix spiculata	1	Other invertebrates	Ophiuroidea	Unclassified	Ophiurida	Ophiotrichidae	Ophiothrix
Capitella teleta	Pdom_r1.2	Other invertebrates	Polychaeta	Unclassified	Capitellida	Capitellidae	Capitella
Capitella teleta	Capca1	Other invertebrates	Polychaeta	Unclassified	Capitellida	Capitellidae	Capitella
Salpa thompsoni	v1.0	Other invertebrates	Thaliacea	Unclassified	Salpida	Salpidae	Salpa
Schistosoma mansoni	ASM23792v2	Other invertebrates	Trematoda	Unclassified	Strigeidida	Schistosomatidae	Schistosoma
Pleurobrachia bachei	v.1.1	Other invertebrates	Unclassified	Unclassified	Cydippida	Pleurobrachiidae	Pleurobrachia
Eisenia fetida	SoapK31	Other invertebrates	Unclassified	Unclassified	Haplotaxida	Lumbricidae	Eisenia
Mnemiopsis leidyi	GCA_000226015.1.31	Other invertebrates	Unclassified	Unclassified	Lobata	Bolinopsidae	Mnemiopsis
Euperipatoides rowelli	Erow	Other invertebrates	Unclassified	Unclassified	Unclassified	Peripatopsidae	Euperipatoides
Priapulus caudatus	5.0.1	Other invertebrates	Unclassified	Unclassified	Unclassified	Priapulidae	Priapulus
Trichoplax adhaerens	v1.0	Other invertebrates	Unclassified	Unclassified	Unclassified	Unclassified	Trichoplax
Dermatophagoides farinae	Dfarinae1.0	Arthropoda	Arachnida	Acariformes	Astigmata	Pyroglyphidae	Dermatophagoides
Dermatophagoides pteronyssinus	ASM190122v1	Arthropoda	Arachnida	Acariformes	Astigmata	Pyroglyphidae	Dermatophagoides
Sarcoptes scabiei	SarSca1.0	Arthropoda	Arachnida	Acariformes	Astigmata	Sarcoptidae	Sarcoptes
Steganacarus magnus	ASM98888v1	Arthropoda	Arachnida	Acariformes	Oribatida	Steganacaridae	Steganacarus
Tetranychus urticae	000239435.1.31	Arthropoda	Arachnida	Acariformes	Unclassified	Tetranychidae	Tetranychus
Ixodes ricinus	ASM97304v1	Arthropoda	Arachnida	Parasitiformes	Ixodida	Ixodidae	Ixodes
Ixodes scapularis	embl_IscaW1_2015-05	Arthropoda	Arachnida	Parasitiformes	Ixodida	Ixodidae	Ixodes
Tropilaelaps mercedesae	v01	Arthropoda	Arachnida	Parasitiformes	Mesostigmata	Laelapidae	Tropilaelaps
Galendromus occidentalis	Mocc_1.0_	Arthropoda	Arachnida	Parasitiformes	Mesostigmata	Phytoseiidae	Metaseiulus
Metaseiulus occidentalis	Mocc_1.0	Arthropoda	Arachnida	Parasitiformes	Mesostigmata	Phytoseiidae	Metaseiulus
Varroa destructor	BRL_Vdes_1.0	Arthropoda	Arachnida	Parasitiformes	Mesostigmata	Varroidae	Varroa
Stegodyphus mimosarum	GCA_000611955.2.31	Arthropoda	Arachnida	Unclassified	Araneae	Eresidae	Stegodyphus
Loxosceles reclusa	Lrec_1.0	Arthropoda	Arachnida	Unclassified	Araneae	Sicariidae	Loxosceles
Latrodectus hesperus	Lhes_1.0	Arthropoda	Arachnida	Unclassified	Araneae	Theridiidae	Latrodectus
Centruroides exilicauda	1	Arthropoda	Arachnida	Unclassified	Scorpiones	Buthidae	Centruroides
Mesobuthus martensii	v1	Arthropoda	Arachnida	Unclassified	Scorpiones	Buthidae	Mesobuthus
Bombyx mori	ASM15162v1	Arthropoda	Insecta	Amphiesmenoptera	Lepidoptera	Bombycidae	Bombyx
Chilo suppressalis	CsuOGS1.0	Arthropoda	Insecta	Amphiesmenoptera	Lepidoptera	Crambidae	Chilo
Operophtera brumata	ASM126657v1	Arthropoda	Insecta	Amphiesmenoptera	Lepidoptera	Geometridae	Operophtera
Lerema accius	lac_assembly_V1	Arthropoda	Insecta	Amphiesmenoptera	Lepidoptera	Hesperiidae	Lerema
Calycopis cecrops	v2	Arthropoda	Insecta	Amphiesmenoptera	Lepidoptera	Lycaenidae	Calycopis
Spodoptera frugiperda	ASM75363v2	Arthropoda	Insecta	Amphiesmenoptera	Lepidoptera	Noctuidae	Spodoptera
Danaus plexippus	DanPle_1.0	Arthropoda	Insecta	Amphiesmenoptera	Lepidoptera	Nymphalidae	Danaus
Heliconius cydno cordula	M2258	Arthropoda	Insecta	Amphiesmenoptera	Lepidoptera	Nymphalidae	Heliconius
Heliconius elevatus	09-343	Arthropoda	Insecta	Amphiesmenoptera	Lepidoptera	Nymphalidae	Heliconius
Heliconius ethilla aerotome	1967-09-01	Arthropoda	Insecta	Amphiesmenoptera	Lepidoptera	Nymphalidae	Heliconius
Heliconius hecale felix	09-273	Arthropoda	Insecta	Amphiesmenoptera	Lepidoptera	Nymphalidae	Heliconius
Heliconius ismenius	STRI_003	Arthropoda	Insecta	Amphiesmenoptera	Lepidoptera	Nymphalidae	Heliconius
Heliconius melpomene	ASM31383v2	Arthropoda	Insecta	Amphiesmenoptera	Lepidoptera	Nymphalidae	Heliconius
Heliconius numata arcuella	05-1277	Arthropoda	Insecta	Amphiesmenoptera	Lepidoptera	Nymphalidae	Heliconius
Heliconius pardalinus sergestus	09-202	Arthropoda	Insecta	Amphiesmenoptera	Lepidoptera	Nymphalidae	Heliconius
Heliconius timareta thelxinoe	8624	Arthropoda	Insecta	Amphiesmenoptera	Lepidoptera	Nymphalidae	Heliconius
Laparus doris	Heliconius_doris_doris.CAM008684	Arthropoda	Insecta	Amphiesmenoptera	Lepidoptera	Nymphalidae	Laparus
Melitaea cinxia	MelCinx1.0	Arthropoda	Insecta	Amphiesmenoptera	Lepidoptera	Nymphalidae	Melitaea
Papilio glaucus	pgl_assembly_v1	Arthropoda	Insecta	Amphiesmenoptera	Lepidoptera	Papilionidae	Papilio
Papilio machaon	Pap_ma_1.0	Arthropoda	Insecta	Amphiesmenoptera	Lepidoptera	Papilionidae	Papilio
Papilio polytes	Ppol_1.0	Arthropoda	Insecta	Amphiesmenoptera	Lepidoptera	Papilionidae	Papilio
Papilio xuthus	Pxut_1.0	Arthropoda	Insecta	Amphiesmenoptera	Lepidoptera	Papilionidae	Papilio
Phoebis sennae	v1	Arthropoda	Insecta	Amphiesmenoptera	Lepidoptera	Pieridae	Phoebis
Pieris rapae	3842_assembly_v2	Arthropoda	Insecta	Amphiesmenoptera	Lepidoptera	Pieridae	Pieris
Plutella xylostella	DBM_FJ_V1.1	Arthropoda	Insecta	Amphiesmenoptera	Lepidoptera	Plutellidae	Plutella
Amyelois transitella	ASM118610v1	Arthropoda	Insecta	Amphiesmenoptera	Lepidoptera	Pyralidae	Amyelois
Plodia interpunctella	Plodia_dt	Arthropoda	Insecta	Amphiesmenoptera	Lepidoptera	Pyralidae	Plodia
Manduca sexta	Msex_1.0	Arthropoda	Insecta	Amphiesmenoptera	Lepidoptera	Sphingidae	Manduca
Blattella germanica	Bger_1.0	Arthropoda	Insecta	Dictyoptera	Blattodea	Ectobiidae	Blattella
Zootermopsis nevadensis	1	Arthropoda	Insecta	Dictyoptera	Isoptera	Termopsidae	Zootermopsis
Agrilus planipennis	Apla_1.0	Arthropoda	Insecta	Unclassified	Coleoptera	Buprestidae	Agrilus
Pogonus chalceus	Pchal_1.0	Arthropoda	Insecta	Unclassified	Coleoptera	Carabidae	Pogonus
Anoplophora glabripennis	Agla_1.0	Arthropoda	Insecta	Unclassified	Coleoptera	Cerambycidae	Anoplophora
Leptinotarsa decemlineata	GCA_000500325	Arthropoda	Insecta	Unclassified	Coleoptera	Chrysomelidae	Leptinotarsa
Dendroctonus ponderosae	GCA_000355655.1.31	Arthropoda	Insecta	Unclassified	Coleoptera	Curculionidae	Dendroctonus
Hypothenemus hampei	ASM101285v1	Arthropoda	Insecta	Unclassified	Coleoptera	Curculionidae	Hypothenemus
Aethina tumida	Atum_1.0	Arthropoda	Insecta	Unclassified	Coleoptera	Nitidulidae	Aethina
Onthophagus taurus	Otau_1.0	Arthropoda	Insecta	Unclassified	Coleoptera	Scarabaeidae	Onthophagus
Oryctes borbonicus	v1	Arthropoda	Insecta	Unclassified	Coleoptera	Scarabaeidae	Oryctes
Nicrophorus vespilloides	Nicve_v1.0	Arthropoda	Insecta	Unclassified	Coleoptera	Silphidae	Nicrophorus
Tribolium castaneum	Tcas5.2	Arthropoda	Insecta	Unclassified	Coleoptera	Tenebrionidae	Tribolium
Holcocephala fusca	ASM101521v1	Arthropoda	Insecta	Unclassified	Diptera	Asilidae	Holcocephala
Proctacanthus coquilletti	200kmer_750	Arthropoda	Insecta	Unclassified	Diptera	Asilidae	Proctacanthus
Calliphora vicina	ASM101727v1	Arthropoda	Insecta	Unclassified	Diptera	Calliphoridae	Calliphora
Lucilia cuprina	Lcup_1.0	Arthropoda	Insecta	Unclassified	Diptera	Calliphoridae	Lucilia
Lucilia sericata	ASM101483v1	Arthropoda	Insecta	Unclassified	Diptera	Calliphoridae	Lucilia
Phormia regina	ASM173554v1	Arthropoda	Insecta	Unclassified	Diptera	Calliphoridae	Phormia
Mayetiola destructor	Mdes_1.0	Arthropoda	Insecta	Unclassified	Diptera	Cecidomyiidae	Mayetiola
Chaoborus trivitattus	ASM101481v1	Arthropoda	Insecta	Unclassified	Diptera	Chaoboridae	Chaoborus
Mochlonyx cinctipes	ASM101484v1	Arthropoda	Insecta	Unclassified	Diptera	Chaoboridae	Mochlonyx
Belgica antarctica	GCA_000775305.1.31	Arthropoda	Insecta	Unclassified	Diptera	Chironomidae	Belgica
Chironomus riparius	ASM101450v1	Arthropoda	Insecta	Unclassified	Diptera	Chironomidae	Chironomus
Chironomus tentans	CT01	Arthropoda	Insecta	Unclassified	Diptera	Chironomidae	Chironomus
Clunio marinus	CLUMA_1.0	Arthropoda	Insecta	Unclassified	Diptera	Chironomidae	Clunio
Aedes aegypti	AaegL2	Arthropoda	Insecta	Unclassified	Diptera	Culicidae	Aedes
Aedes albopictus	v1.1	Arthropoda	Insecta	Unclassified	Diptera	Culicidae	Aedes
Anopheles albimanus	ALBI9_A_V1	Arthropoda	Insecta	Unclassified	Diptera	Culicidae	Anopheles
Anopheles aquasalis	A_aquasalis_v1.0	Arthropoda	Insecta	Unclassified	Diptera	Culicidae	Anopheles
Anopheles arabiensis	Anop_arab_DONG5_A_V1	Arthropoda	Insecta	Unclassified	Diptera	Culicidae	Anopheles
Anopheles atroparvus	EBRO_V1	Arthropoda	Insecta	Unclassified	Diptera	Culicidae	Anopheles
Anopheles christyi	Anop_chri_ACHKN1017_V1	Arthropoda	Insecta	Unclassified	Diptera	Culicidae	Anopheles
Anopheles culicifacies	A-37_1_V1	Arthropoda	Insecta	Unclassified	Diptera	Culicidae	Anopheles
Anopheles darlingi	AdarC3.31	Arthropoda	Insecta	Unclassified	Diptera	Culicidae	Anopheles
Anopheles dirus	Anop_diru_WRAIR2_V1	Arthropoda	Insecta	Unclassified	Diptera	Culicidae	Anopheles
Anopheles epiroticus	epiroticus2_V1	Arthropoda	Insecta	Unclassified	Diptera	Culicidae	Anopheles
Anopheles farauti	FAR1_V2	Arthropoda	Insecta	Unclassified	Diptera	Culicidae	Anopheles
Anopheles funestus	FUMOZ_V1	Arthropoda	Insecta	Unclassified	Diptera	Culicidae	Anopheles
Anopheles gambiae	AgamP4.31	Arthropoda	Insecta	Unclassified	Diptera	Culicidae	Anopheles
Anopheles koliensis	ASM95627v1	Arthropoda	Insecta	Unclassified	Diptera	Culicidae	Anopheles
Anopheles maculatus	Anop_macu_maculatus3_V1	Arthropoda	Insecta	Unclassified	Diptera	Culicidae	Anopheles
Anopheles melas	Anop_mela_CM1001059_A_V2	Arthropoda	Insecta	Unclassified	Diptera	Culicidae	Anopheles
Anopheles merus	Anop_meru_MAF_V1	Arthropoda	Insecta	Unclassified	Diptera	Culicidae	Anopheles
Anopheles minimus	Anop_mini_MINIMUS1_V1	Arthropoda	Insecta	Unclassified	Diptera	Culicidae	Anopheles
Anopheles nili	Anili1	Arthropoda	Insecta	Unclassified	Diptera	Culicidae	Anopheles
Anopheles punctulatus	ASM95625v1	Arthropoda	Insecta	Unclassified	Diptera	Culicidae	Anopheles
Anopheles quadriannulatus	QUAD4_A_V1	Arthropoda	Insecta	Unclassified	Diptera	Culicidae	Anopheles
Anopheles sinensis	AS2	Arthropoda	Insecta	Unclassified	Diptera	Culicidae	Anopheles
Anopheles stephensi	v2	Arthropoda	Insecta	Unclassified	Diptera	Culicidae	Anopheles
Culex quinquefasciatus	CpipJ2.31	Arthropoda	Insecta	Unclassified	Diptera	Culicidae	Culex
Sphyracephala brevicornis	ASM101523v1	Arthropoda	Insecta	Unclassified	Diptera	Diopsidae	Sphyracephala
Teleopsis dalmanni	ASM101752v1	Arthropoda	Insecta	Unclassified	Diptera	Diopsidae	Teleopsis
Condylostylus patibulatus	ASM101487v1	Arthropoda	Insecta	Unclassified	Diptera	Dolichopodidae	Condylostylus
Drosophila albomicans	DroAlb_1.0	Arthropoda	Insecta	Unclassified	Diptera	Drosophilidae	Drosophila
Drosophila americana	H5_strain_v1	Arthropoda	Insecta	Unclassified	Diptera	Drosophilidae	Drosophila
Drosophila ananassae	Dbia_2.0	Arthropoda	Insecta	Unclassified	Diptera	Drosophilidae	Drosophila
Drosophila arizonae	v1	Arthropoda	Insecta	Unclassified	Diptera	Drosophilidae	Drosophila
Drosophila biarmipes	Dbia_2.0	Arthropoda	Insecta	Unclassified	Diptera	Drosophilidae	Drosophila
Drosophila bipectinata	Dbip_2.0	Arthropoda	Insecta	Unclassified	Diptera	Drosophilidae	Drosophila
Drosophila busckii	ASM101435v1	Arthropoda	Insecta	Unclassified	Diptera	Drosophilidae	Drosophila
Drosophila elegans	Dele_2.0	Arthropoda	Insecta	Unclassified	Diptera	Drosophilidae	Drosophila
Drosophila erecta	dere_caf1	Arthropoda	Insecta	Unclassified	Diptera	Drosophilidae	Drosophila
Drosophila eugracilis	Deug_2.0	Arthropoda	Insecta	Unclassified	Diptera	Drosophilidae	Drosophila
Drosophila ficusphila	Dfic_2.0	Arthropoda	Insecta	Unclassified	Diptera	Drosophilidae	Drosophila
Drosophila grimshawi	dgri_caf1	Arthropoda	Insecta	Unclassified	Diptera	Drosophilidae	Drosophila
Drosophila kikkawai	Dkik_2.0	Arthropoda	Insecta	Unclassified	Diptera	Drosophilidae	Drosophila
Drosophila mojavensis	dmoj_caf1	Arthropoda	Insecta	Unclassified	Diptera	Drosophilidae	Drosophila
Drosophila persimilis	dper_caf1	Arthropoda	Insecta	Unclassified	Diptera	Drosophilidae	Drosophila
Drosophila pseudoobscura	Dpse_3.0	Arthropoda	Insecta	Unclassified	Diptera	Drosophilidae	Drosophila
Drosophila rhopaloa	Drho_2.0	Arthropoda	Insecta	Unclassified	Diptera	Drosophilidae	Drosophila
Drosophila sechellia	dsec_caf1	Arthropoda	Insecta	Unclassified	Diptera	Drosophilidae	Drosophila
Drosophila simulans	ASM75419v2	Arthropoda	Insecta	Unclassified	Diptera	Drosophilidae	Drosophila
Drosophila suzukii	Dsuzukii.v01	Arthropoda	Insecta	Unclassified	Diptera	Drosophilidae	Drosophila
Drosophila takahashii	Dtak_2.0	Arthropoda	Insecta	Unclassified	Diptera	Drosophilidae	Drosophila
Drosophila virilis	dvir_caf1	Arthropoda	Insecta	Unclassified	Diptera	Drosophilidae	Drosophila
Drosophila willistoni	dwil_caf	Arthropoda	Insecta	Unclassified	Diptera	Drosophilidae	Drosophila
Drosophila yakuba	dyak_caf1	Arthropoda	Insecta	Unclassified	Diptera	Drosophilidae	Drosophila
Phortica variegata	ASM101441v1	Arthropoda	Insecta	Unclassified	Diptera	Drosophilidae	Phortica
Scaptodrosophila lebanonensis	ASM101444v1	Arthropoda	Insecta	Unclassified	Diptera	Drosophilidae	Scaptodrosophila
Zaprionus indianus	ZP_IN_1.0	Arthropoda	Insecta	Unclassified	Diptera	Drosophilidae	Zaprionus
Ephydra gracilis	ASM101467v1	Arthropoda	Insecta	Unclassified	Diptera	Ephydridae	Ephydra
Ephydra hians	ASM101507v1	Arthropoda	Insecta	Unclassified	Diptera	Ephydridae	Ephydra
Glossina austeni	1.0.3	Arthropoda	Insecta	Unclassified	Diptera	Glossinidae	Glossina
Glossina brevipalpis	v1.0.3	Arthropoda	Insecta	Unclassified	Diptera	Glossinidae	Glossina
Glossina fuscipes fuscipes	v3.0.2	Arthropoda	Insecta	Unclassified	Diptera	Glossinidae	Glossina
Glossina morsitans	ASM101451v1	Arthropoda	Insecta	Unclassified	Diptera	Glossinidae	Glossina
Glossina pallidipes	1.0.3	Arthropoda	Insecta	Unclassified	Diptera	Glossinidae	Glossina
Glossina palpalis gambiensis	2.0.1	Arthropoda	Insecta	Unclassified	Diptera	Glossinidae	Glossina
Musca domestica	ncbi_101	Arthropoda	Insecta	Unclassified	Diptera	Muscidae	Musca
Stomoxys calcitrans	1.0.1	Arthropoda	Insecta	Unclassified	Diptera	Muscidae	Stomoxys
Megaselia abdita	ASM101517v1	Arthropoda	Insecta	Unclassified	Diptera	Phoridae	Megaselia
Clogmia albipunctata	GCA_001014945	Arthropoda	Insecta	Unclassified	Diptera	Psychodidae	Clogmia
Lutzomyia longipalpis	Llon_1.0	Arthropoda	Insecta	Unclassified	Diptera	Psychodidae	Lutzomyia
Phlebotomus papatasi	Ppap_1.0	Arthropoda	Insecta	Unclassified	Diptera	Psychodidae	Phlebotomus
Neobellieria bullata	ASM101745v1	Arthropoda	Insecta	Unclassified	Diptera	Sarcophagidae	Neobellieria
unclassified Sarcophagidae	ASM104719v1	Arthropoda	Insecta	Unclassified	Diptera	Sarcophagidae	Unclassified
Coboldia fuscipes	ASM101450v1	Arthropoda	Insecta	Unclassified	Diptera	Scatopsidae	Coboldia
Themira minor	ASM101457v1	Arthropoda	Insecta	Unclassified	Diptera	Sepsidae	Themira
Hermetia illucens	ASM101489v1	Arthropoda	Insecta	Unclassified	Diptera	Stratiomyidae	Hermetia
Eristalis dimidiata	ASM101514v1	Arthropoda	Insecta	Unclassified	Diptera	Syrphidae	Eristalis
Bactrocera cucurbitae	ASM80634v1	Arthropoda	Insecta	Unclassified	Diptera	Tephritidae	Bactrocera
Bactrocera dorsalis	ASM78921v2	Arthropoda	Insecta	Unclassified	Diptera	Tephritidae	Bactrocera
Bactrocera latifrons	ASM185335v1	Arthropoda	Insecta	Unclassified	Diptera	Tephritidae	Bactrocera
Bactrocera oleae	lt9474	Arthropoda	Insecta	Unclassified	Diptera	Tephritidae	Bactrocera
Bactrocera tryoni	Assembly_2.2	Arthropoda	Insecta	Unclassified	Diptera	Tephritidae	Bactrocera
Zeugodacus cucurbitae	ASM80634v1	Arthropoda	Insecta	Unclassified	Diptera	Tephritidae	Bactrocera
Ceratitis capitata	Ccap_1.1	Arthropoda	Insecta	Unclassified	Diptera	Tephritidae	Ceratitis
Eutreta diana	ASM101511v1	Arthropoda	Insecta	Unclassified	Diptera	Tephritidae	Eutreta
Rhagoletis zephyria	RhaZep_1.0	Arthropoda	Insecta	Unclassified	Diptera	Tephritidae	Rhagoletis
Tephritis californica	ASM101751v1	Arthropoda	Insecta	Unclassified	Diptera	Tephritidae	Tephritis
Trupanea jonesi	v1	Arthropoda	Insecta	Unclassified	Diptera	Tephritidae	Trupanea
Tipula oleracea	v1	Arthropoda	Insecta	Unclassified	Diptera	Tipulidae	Tipula
unclassified Trichoceridae	ASM101442v1	Arthropoda	Insecta	Unclassified	Diptera	Trichoceridae	Unclassified
Baetis rhodani	B_61	Arthropoda	Insecta	Unclassified	Ephemeroptera	Baetidae	Baetis
Ephemera danica	Edan_1.0	Arthropoda	Insecta	Unclassified	Ephemeroptera	Ephemeridae	Ephemera
Bemisia tabaci	ASM185493v1	Arthropoda	Insecta	Unclassified	Hemiptera	Aleyrodidae	Bemisia
Acyrthosiphon pisum	Acyr_2.0	Arthropoda	Insecta	Unclassified	Hemiptera	Aphididae	Acyrthosiphon
Diuraphis noxia	Dnoxia_1.0	Arthropoda	Insecta	Unclassified	Hemiptera	Aphididae	Diuraphis
Myzus persicae	MPER_G0061.0	Arthropoda	Insecta	Unclassified	Hemiptera	Aphididae	Myzus
Homalodisca vitripennis	Hvit_1.0	Arthropoda	Insecta	Unclassified	Hemiptera	Cicadellidae	Homalodisca
Cimex lectularius	Clec_1.0	Arthropoda	Insecta	Unclassified	Hemiptera	Cimicidae	Cimex
Dactylopius coccus	ASM83368v1	Arthropoda	Insecta	Unclassified	Hemiptera	Dactylopiidae	Dactylopius
Nilaparvata lugens	NilLug1.0	Arthropoda	Insecta	Unclassified	Hemiptera	Delphacidae	Nilaparvata
Gerris buenoi	Gbue_1.0	Arthropoda	Insecta	Unclassified	Hemiptera	Gerridae	Gerris
Oncopeltus fasciatus	Ofas_1.0	Arthropoda	Insecta	Unclassified	Hemiptera	Lygaeidae	Oncopeltus
Halyomorpha halys	ncbi_100	Arthropoda	Insecta	Unclassified	Hemiptera	Pentatomidae	Halyomorpha
Piezodorus guildinii	Piez_guildinii_1	Arthropoda	Insecta	Unclassified	Hemiptera	Pentatomidae	Piezodorus
Pseudococcus longispinus	PLON	Arthropoda	Insecta	Unclassified	Hemiptera	Pseudococcidae	Pseudococcus
Trionymus perrisii	TPER	Arthropoda	Insecta	Unclassified	Hemiptera	Pseudococcidae	Trionymus
Diaphorina citri	version_1.1	Arthropoda	Insecta	Unclassified	Hemiptera	Psyllidae	Diaphorina
Pachypsylla venusta	Pven_1.0	Arthropoda	Insecta	Unclassified	Hemiptera	Psyllidae	Pachypsylla
Rhodnius prolixus	RproC1.31	Arthropoda	Insecta	Unclassified	Hemiptera	Reduviidae	Rhodnius
Ceratosolen solmsi	CerSol_1.0	Arthropoda	Insecta	Unclassified	Hymenoptera	Agaonidae	Ceratosolen
Apis cerana	ACSNU-2.0	Arthropoda	Insecta	Unclassified	Hymenoptera	Apidae	Apis
Apis dorsata	Apis_dorsata_1.3	Arthropoda	Insecta	Unclassified	Hymenoptera	Apidae	Apis
Apis florea	Aflo_1.0	Arthropoda	Insecta	Unclassified	Hymenoptera	Apidae	Apis
Apis mellifera	Amel_4.5	Arthropoda	Insecta	Unclassified	Hymenoptera	Apidae	Apis
Bombus impatiens	2	Arthropoda	Insecta	Unclassified	Hymenoptera	Apidae	Bombus
Bombus terrestris	1	Arthropoda	Insecta	Unclassified	Hymenoptera	Apidae	Bombus
Ceratina calcarata	ASM165200v1	Arthropoda	Insecta	Unclassified	Hymenoptera	Apidae	Ceratina
Eufriesea mexicana	ASM148370v1	Arthropoda	Insecta	Unclassified	Hymenoptera	Apidae	Eufriesea
Habropoda laboriosa	ASM126327v1	Arthropoda	Insecta	Unclassified	Hymenoptera	Apidae	Habropoda
Melipona quadrifasciata	ASM127656v1	Arthropoda	Insecta	Unclassified	Hymenoptera	Apidae	Melipona
Cotesia vestalis	ASM95615v1	Arthropoda	Insecta	Unclassified	Hymenoptera	Braconidae	Cotesia
Diachasma alloeum	Dall1.0	Arthropoda	Insecta	Unclassified	Hymenoptera	Braconidae	Diachasma
Fopius arisanus	ncbi_100	Arthropoda	Insecta	Unclassified	Hymenoptera	Braconidae	Fopius
Microplitis demolitor	Mdem2	Arthropoda	Insecta	Unclassified	Hymenoptera	Braconidae	Microplitis
Cephus cinctus	Ccin1	Arthropoda	Insecta	Unclassified	Hymenoptera	Cephidae	Cephus
Neodiprion lecontei	ncbi_100	Arthropoda	Insecta	Unclassified	Hymenoptera	Diprionidae	Neodiprion
Copidosoma floridanum	Cflo_1.0	Arthropoda	Insecta	Unclassified	Hymenoptera	Encyrtidae	Copidosoma
Leptopilina clavipes	ASM185565v1	Arthropoda	Insecta	Unclassified	Hymenoptera	Figitidae	Leptopilina
Acromyrmex echinatior	Aech_3.9	Arthropoda	Insecta	Unclassified	Hymenoptera	Formicidae	Acromyrmex
Atta cephalotes	Attacep1.0	Arthropoda	Insecta	Unclassified	Hymenoptera	Formicidae	Atta
Atta colombica	Acol1.0	Arthropoda	Insecta	Unclassified	Hymenoptera	Formicidae	Atta
Camponotus floridanus	CamFlo_1.0	Arthropoda	Insecta	Unclassified	Hymenoptera	Formicidae	Camponotus
Cerapachys biroi	CerBir1.0	Arthropoda	Insecta	Unclassified	Hymenoptera	Formicidae	Cerapachys
Cyphomyrmex costatus	Ccosl1.0	Arthropoda	Insecta	Unclassified	Hymenoptera	Formicidae	Cyphomyrmex
Dinoponera quadriceps	ASM131382v1	Arthropoda	Insecta	Unclassified	Hymenoptera	Formicidae	Dinoponera
Harpegnathos saltator	ncbi_100	Arthropoda	Insecta	Unclassified	Hymenoptera	Formicidae	Harpegnathos
Lasius niger	ASM104565v1	Arthropoda	Insecta	Unclassified	Hymenoptera	Formicidae	Lasius
Linepithema humile	UMD_V04	Arthropoda	Insecta	Unclassified	Hymenoptera	Formicidae	Linepithema
Monomorium pharaonis	V2.0	Arthropoda	Insecta	Unclassified	Hymenoptera	Formicidae	Monomorium
Pogonomyrmex barbatus	Pbar_UMD_V03	Arthropoda	Insecta	Unclassified	Hymenoptera	Formicidae	Pogonomyrmex
Pseudomyrmex gracilis	ASM200609v1	Arthropoda	Insecta	Unclassified	Hymenoptera	Formicidae	Pseudomyrmex
Solenopsis invicta	Si_gnG	Arthropoda	Insecta	Unclassified	Hymenoptera	Formicidae	Solenopsis
Trachymyrmex cornetzi	Tcor1.0	Arthropoda	Insecta	Unclassified	Hymenoptera	Formicidae	Trachymyrmex
Trachymyrmex septentrionalis	Tsep1.0	Arthropoda	Insecta	Unclassified	Hymenoptera	Formicidae	Trachymyrmex
Trachymyrmex zeteki	Tzet1.0	Arthropoda	Insecta	Unclassified	Hymenoptera	Formicidae	Trachymyrmex
Vollenhovia emeryi	V.emery_V1.0	Arthropoda	Insecta	Unclassified	Hymenoptera	Formicidae	Vollenhovia
Wasmannia auropunctata	wasmannia.A_1.0	Arthropoda	Insecta	Unclassified	Hymenoptera	Formicidae	Wasmannia
Dufourea novaeangliae	ASM127255v1	Arthropoda	Insecta	Unclassified	Hymenoptera	Halictidae	Dufourea
Lasioglossum albipes	ASM34657v1	Arthropoda	Insecta	Unclassified	Hymenoptera	Halictidae	Lasioglossum
Megachile rotundata	MROT_1.0	Arthropoda	Insecta	Unclassified	Hymenoptera	Megachilidae	Megachile
Orussus abietinus	Oabi_1.0	Arthropoda	Insecta	Unclassified	Hymenoptera	Orussidae	Orussus
Nasonia giraulti	Ngir_1.0	Arthropoda	Insecta	Unclassified	Hymenoptera	Pteromalidae	Nasonia
Nasonia longicornis	Nlon_1.0	Arthropoda	Insecta	Unclassified	Hymenoptera	Pteromalidae	Nasonia
Nasonia vitripennis	Nvit_2.1	Arthropoda	Insecta	Unclassified	Hymenoptera	Pteromalidae	Nasonia
Athalia rosae	ncbi_100	Arthropoda	Insecta	Unclassified	Hymenoptera	Tenthredinidae	Athalia
Trichogramma pretiosum	Tpre_1.0	Arthropoda	Insecta	Unclassified	Hymenoptera	Trichogrammatidae	Trichogramma
Polistes canadensis	ASM131383v1	Arthropoda	Insecta	Unclassified	Hymenoptera	Vespidae	Polistes
Polistes dominula	Pdom_r1.2	Arthropoda	Insecta	Unclassified	Hymenoptera	Vespidae	Polistes
Ladona fulva	Lful_1.0	Arthropoda	Insecta	Unclassified	Odonata	Libellulidae	Ladona
Locusta migratoria	LocustGenomeV1	Arthropoda	Insecta	Unclassified	Orthoptera	Acrididae	Locusta
Laupala kohalensis	ASM231320v1	Arthropoda	Insecta	Unclassified	Orthoptera	Gryllidae	Laupala
Dryococelus australis	ASM223695v1	Arthropoda	Insecta	Unclassified	Phasmatodea	Phasmatidae	Dryococelus
Pediculus humanus corporis	JCVI_LOUSE_1.0	Arthropoda	Insecta	Unclassified	Phthiraptera	Pediculidae	Pediculus
Amphinemura sulcicollis	ASM167632v1	Arthropoda	Insecta	Unclassified	Plecoptera	Nemouridae	Amphinemura
Isoperla grammatica	iso_kmer61	Arthropoda	Insecta	Unclassified	Plecoptera	Perlodidae	Isoperla
Mengenilla moldrzyki	Memo_1.0	Arthropoda	Insecta	Unclassified	Strepsiptera	Mengenillidae	Mengenilla
Frankliniella occidentalis	Focc_1.0	Arthropoda	Insecta	Unclassified	Thysanoptera	Thripidae	Frankliniella
Diaphorina citri	v1.1	Arthropoda	Insecta	Unclassified	Hemiptera	Liviidae	Diaphorina
Ephydra hians	ASM101507v1	Arthropoda	Insecta	Unclassified	Diptera	Unclassified	Ephydra
Ooceraea biroi	CerBir1.0	Arthropoda	Insecta	Unclassified	Diptera	Ephydrinae	Ooceraea
Holacanthella duospinosa	ASM273828v1	Arthropoda	Endognatha	Unclassified	Poduromorpha	Neanuridae	Holacanthella
Thelohanellus kitauei	ASM82789v1	Cnidaria	Unclassified	Unclassified	Bivalvulida	Myxobolidae	Thelohanellus
