# Supplementary material for: Insights into Circovirus Host Range from the Genomic Fossil Record
Source: J Virol. 2018 Jul 31;92(16):e00145-18. doi: 10.1128/JVI.00145-18 (PMC6069186; doi:10.1128/JVI.00145-18)
Supplement: Supplemental material [file JVI.00145-18_zjv016183759sd3.xlsx]

## Sheet: Sheet1
Table S3: Complete details of all circovirus sequences identified in this study
Class	Superorder	Order	Family	host_genus	virus-genus	target_version	target_name	scaffold	assigned_gene	extract_start	extract_end	orientation	sequence_length	Stops	Frameshift
Arachnida	Parasitiformes	Mesostigmata	Laelapidae	Tropilaelaps	Cyclovirus	v01	GCA_002081605.1_T._mercedesae_v01_genomic.fna	MNPL01000946.1	Rep	8023	8619	+	597	Y	N
Arachnida	Parasitiformes	Mesostigmata	Laelapidae	Tropilaelaps	Cyclovirus	v01	GCA_002081605.1_T._mercedesae_v01_genomic.fna	MNPL01006962.1	Rep	2601	3320	+	720	Y	N
Arachnida	Parasitiformes	Mesostigmata	Laelapidae	Tropilaelaps	Cyclovirus	v01	GCA_002081605.1_T._mercedesae_v01_genomic.fna	MNPL01011581.1	Rep	40445	40594	-	150	N	N
Arachnida	Parasitiformes	Mesostigmata	Laelapidae	Tropilaelaps	Cyclovirus	v01	GCA_002081605.1_T._mercedesae_v01_genomic.fna	MNPL01014537.1	Rep	1846	2581	-	736	Y	N
Arachnida	Parasitiformes	Mesostigmata	Laelapidae	Tropilaelaps	Cyclovirus	v01	GCA_002081605.1_T._mercedesae_v01_genomic.fna	MNPL01015210.1	Rep	3510	3962	-	453	Y	Y
Arachnida	Parasitiformes	Mesostigmata	Laelapidae	Tropilaelaps	Cyclovirus	v01	GCA_002081605.1_T._mercedesae_v01_genomic.fna	MNPL01015526.1	Rep	6875	7447	+	573	Y	N
Arachnida	Parasitiformes	Mesostigmata	Laelapidae	Tropilaelaps	Cyclovirus	v01	GCA_002081605.1_T._mercedesae_v01_genomic.fna	MNPL01015526.1	Rep	7651	8046	-	396	Y	N
Arachnida	Parasitiformes	Mesostigmata	Laelapidae	Tropilaelaps	Cyclovirus	v01	GCA_002081605.1_T._mercedesae_v01_genomic.fna	MNPL01025738.1	Rep	9580	9777	-	198	N	N
Arachnida	Parasitiformes	Mesostigmata	Phytoseiidae	Metaseiulus	Cyclovirus	Mocc_1.0_	GCF_000255335.1_Mocc_1.0_genomic.fna	NW_003803737.1	Rep	5360	5968	+	609	N	N
Arachnida	Parasitiformes	Mesostigmata	Phytoseiidae	Metaseiulus	Cyclovirus	Mocc_1.0	moc_ref_Mocc_1.0_chrUn.fa	gi|389419741|ref|NW_003803737.1|	Rep	5360	5965	+	606	N	N
Arachnida	Parasitiformes	Mesostigmata	Varroidae	Varroa	Cyclovirus	BRL_Vdes_1.0	GCA_000181155.1_BRL_Vdes_1.0_genomic.fna	ADDG01002562.1	Rep	760	987	+	228	N	N
Arachnida	Parasitiformes	Mesostigmata	Varroidae	Varroa	Cyclovirus	BRL_Vdes_1.0	GCA_000181155.1_BRL_Vdes_1.0_genomic.fna	ADDG01068269.1	Rep	171	299	-	129	N	N
Arachnida	Parasitiformes	Mesostigmata	Varroidae	Varroa	Cyclovirus	BRL_Vdes_1.0	GCA_000181155.1_BRL_Vdes_1.0_genomic.fna	ADDG01069300.1	Rep	383	727	-	345	N	N
Arachnida	Parasitiformes	Mesostigmata	Varroidae	Varroa	Cyclovirus	BRL_Vdes_1.0	GCA_000181155.1_BRL_Vdes_1.0_genomic.fna	ADDG01070450.1	Rep	1027	1533	-	507	Y	N
Arachnida	Parasitiformes	Mesostigmata	Varroidae	Varroa	Cyclovirus	BRL_Vdes_1.0	GCA_000181155.1_BRL_Vdes_1.0_genomic.fna	ADDG01071768.1	Rep	46	450	+	405	N	N
Arachnida	Parasitiformes	Mesostigmata	Varroidae	Varroa	Cyclovirus	BRL_Vdes_1.0	GCA_000181155.1_BRL_Vdes_1.0_genomic.fna	ADDG01114935.1	Rep	421	885	+	465	N	N
Arachnida	Parasitiformes	Mesostigmata	Varroidae	Varroa	Cyclovirus	BRL_Vdes_1.0	GCA_000181155.1_BRL_Vdes_1.0_genomic.fna	ADDG01121481.1	Rep	234	497	-	264	N	N
Arachnida	Parasitiformes	Mesostigmata	Varroidae	Varroa	Cyclovirus	BRL_Vdes_1.0	GCA_000181155.1_BRL_Vdes_1.0_genomic.fna	ADDG01140645.1	Rep	101	448	-	348	N	N
Arachnida	Parasitiformes	Mesostigmata	Varroidae	Varroa	Cyclovirus	BRL_Vdes_1.0	GCA_000181155.1_BRL_Vdes_1.0_genomic.fna	ADDG01145803.1	Rep	125	571	-	447	N	N
Arachnida	Parasitiformes	Mesostigmata	Varroidae	Varroa	Cyclovirus	BRL_Vdes_1.0	GCA_000181155.1_BRL_Vdes_1.0_genomic.fna	ADDG01153508.1	Rep	116	508	+	393	Y	N
Arachnida	Parasitiformes	Mesostigmata	Varroidae	Varroa	Cyclovirus	BRL_Vdes_1.0	GCA_000181155.1_BRL_Vdes_1.0_genomic.fna	ADDG01177121.1	Rep	67	330	+	264	N	N
Arachnida	Parasitiformes	Mesostigmata	Varroidae	Varroa	Cyclovirus	BRL_Vdes_1.0	GCA_000181155.1_BRL_Vdes_1.0_genomic.fna	ADDG01004912.1	Rep	3202	3492	-	291	N	N
Arachnida	Parasitiformes	Mesostigmata	Varroidae	Varroa	Cyclovirus	BRL_Vdes_1.0	GCA_000181155.1_BRL_Vdes_1.0_genomic.fna	ADDG01011650.1	Rep	3383	3888	-	506	N	N
Arachnida	Parasitiformes	Mesostigmata	Varroidae	Varroa	Cyclovirus	BRL_Vdes_1.0	GCA_000181155.1_BRL_Vdes_1.0_genomic.fna	ADDG01031766.1	Rep	2280	2567	-	288	N	N
Arachnida	Parasitiformes	Mesostigmata	Varroidae	Varroa	Cyclovirus	BRL_Vdes_1.0	GCA_000181155.1_BRL_Vdes_1.0_genomic.fna	ADDG01033538.1	Rep	1449	1955	-	507	Y	N
Arachnida	Parasitiformes	Mesostigmata	Varroidae	Varroa	Cyclovirus	BRL_Vdes_1.0	GCA_000181155.1_BRL_Vdes_1.0_genomic.fna	ADDG01043406.1	Rep	1382	1912	-	531	N	N
Arachnida	Parasitiformes	Mesostigmata	Varroidae	Varroa	Cyclovirus	BRL_Vdes_1.0	GCA_000181155.1_BRL_Vdes_1.0_genomic.fna	ADDG01053339.1	Rep	883	1467	+	585	N	N
Arachnida	Parasitiformes	Mesostigmata	Varroidae	Varroa	Cyclovirus	BRL_Vdes_1.0	GCA_000181155.1_BRL_Vdes_1.0_genomic.fna	ADDG01057537.1	Rep	971	1504	-	534	N	N
Arachnida	Parasitiformes	Mesostigmata	Varroidae	Varroa	Cyclovirus	BRL_Vdes_1.0	GCA_000181155.1_BRL_Vdes_1.0_genomic.fna	ADDG01066173.1	Rep	1053	1556	-	504	Y	N
Arachnida	Unclassified	Araneae	Sicariidae	Loxosceles	Ungrouped	Lrec_1.0	GCA_001188405.1_Lrec_1.0_genomic.fna	JJRW01S0000222.1	Rep	237566	238039	+	474	N	N
Arachnida	Unclassified	Araneae	Sicariidae	Loxosceles	Ungrouped	Lrec_1.0	GCA_001188405.1_Lrec_1.0_genomic.fna	JJRW01S0014832.1	Rep	54268	54537	-	270	N	N
Arachnida	Unclassified	Araneae	Sicariidae	Loxosceles	Ungrouped	Lrec_1.0	GCA_001188405.1_Lrec_1.0_genomic.fna	JJRW01S0018156.1	Rep	23032	23685	-	654	Y	N
Arachnida	Unclassified	Araneae	Sicariidae	Loxosceles	Ungrouped	Lrec_1.0	GCA_001188405.1_Lrec_1.0_genomic.fna	JJRW01S0019551.1	Rep	25025	25156	-	132	Y	N
Arachnida	Unclassified	Araneae	Sicariidae	Loxosceles	Ungrouped	Lrec_1.0	GCA_001188405.1_Lrec_1.0_genomic.fna	JJRW01S0021352.1	Rep	7992	8615	+	624	N	N
Arachnida	Unclassified	Araneae	Sicariidae	Loxosceles	Ungrouped	Lrec_1.0	GCA_001188405.1_Lrec_1.0_genomic.fna	JJRW01S0037038.1	Rep	4482	4703	-	222	N	N
Arachnida	Unclassified	Araneae	Sicariidae	Loxosceles	Ungrouped	Lrec_1.0	GCA_001188405.1_Lrec_1.0_genomic.fna	JJRW01S0047393.1	Rep	7439	7867	+	429	Y	N
Arachnida	Unclassified	Araneae	Sicariidae	Loxosceles	Ungrouped	Lrec_1.0	GCA_001188405.1_Lrec_1.0_genomic.fna	JJRW01S0048805.1	Rep	3631	4086	-	456	N	N
Arachnida	Unclassified	Araneae	Sicariidae	Loxosceles	Ungrouped	Lrec_1.0	GCA_001188405.1_Lrec_1.0_genomic.fna	JJRW01S0055860.1	Rep	15115	15624	-	510	Y	N
Arachnida	Unclassified	Araneae	Sicariidae	Loxosceles	Ungrouped	Lrec_1.0	GCA_001188405.1_Lrec_1.0_genomic.fna	JJRW01S0058922.1	Rep	2901	3242	-	342	Y	N
Arachnida	Unclassified	Araneae	Sicariidae	Loxosceles	Ungrouped	Lrec_1.0	GCA_001188405.1_Lrec_1.0_genomic.fna	JJRW01S0132782.1	Rep	37	276	+	240	N	N
Arachnida	Unclassified	Araneae	Sicariidae	Loxosceles	Ungrouped	Lrec_1.0	GCA_001188405.1_Lrec_1.0_genomic.fna	JJRW01S0001858.1	Rep	99328	99921	-	594	Y	N
Arachnida	Unclassified	Araneae	Sicariidae	Loxosceles	Ungrouped	Lrec_1.0	GCA_001188405.1_Lrec_1.0_genomic.fna	JJRW01S0002407.1	Rep	164595	165113	-	519	N	N
Arachnida	Unclassified	Araneae	Sicariidae	Loxosceles	Ungrouped	Lrec_1.0	GCA_001188405.1_Lrec_1.0_genomic.fna	JJRW01S0002626.1	Rep	81774	82400	+	627	N	N
Arachnida	Unclassified	Araneae	Sicariidae	Loxosceles	Ungrouped	Lrec_1.0	GCA_001188405.1_Lrec_1.0_genomic.fna	JJRW01S0002856.1	Rep	87533	87733	+	201	Y	N
Arachnida	Unclassified	Araneae	Sicariidae	Loxosceles	Ungrouped	Lrec_1.0	GCA_001188405.1_Lrec_1.0_genomic.fna	JJRW01S0004644.1	Rep	84508	85224	+	717	Y	N
Arachnida	Unclassified	Araneae	Sicariidae	Loxosceles	Ungrouped	Lrec_1.0	GCA_001188405.1_Lrec_1.0_genomic.fna	JJRW01S0009629.1	Rep	82443	83180	-	738	N	N
Arachnida	Unclassified	Araneae	Sicariidae	Loxosceles	Ungrouped	Lrec_1.0	GCA_001188405.1_Lrec_1.0_genomic.fna	JJRW01S0010958.1	Rep	28467	28856	+	390	N	N
Arachnida	Unclassified	Araneae	Sicariidae	Loxosceles	Ungrouped	Lrec_1.0	GCA_001188405.1_Lrec_1.0_genomic.fna	JJRW01S0013709.1	Rep	6802	7344	+	543	Y	N
Insecta	Unclassified	Coleoptera	Scarabaeidae	Oryctes	Ungrouped	v1	GCA_001443705.1_ASM144370v1_genomic.fna	LJIG01000821.1	Rep	43997	44530	+	534	N	N
Insecta	Unclassified	Diptera	Ephydridae	Ephydra	Ungrouped	ASM101467v1	GCA_001014675.1_ASM101467v1_genomic.fna	JXPQ01049171.1	Rep	678	1001	-	324	N	N
Insecta	Unclassified	Diptera	Ephydridae	Ephydra	Ungrouped	ASM101467v1	GCA_001014675.1_ASM101467v1_genomic.fna	JXPQ01061379.1	Rep	370	1167	+	798	N	N
Insecta	Unclassified	Diptera	Ephydridae	Ephydra	Ungrouped	ASM101467v1	GCA_001014675.1_ASM101467v1_genomic.fna	JXPQ01050875.1	Rep	272	778	-	507	N	N
Insecta	Unclassified	Diptera	Ephydridae	Ephydra	Ungrouped	ASM101467v1	GCA_001014675.1_ASM101467v1_genomic.fna	JXPQ01055947.1	Rep	3398	3697	+	300	N	N
Insecta	Unclassified	Diptera	Ephydridae	Ephydra	Ungrouped	ASM101467v1	GCA_001014675.1_ASM101467v1_genomic.fna	JXPQ01059812.1	Rep	1278	1616	-	339	N	N
Insecta	Unclassified	Diptera	Ephydridae	Ephydra	Ungrouped	ASM101467v1	GCA_001014675.1_ASM101467v1_genomic.fna	JXPQ01060224.1	Rep	3	620	+	618	N	N
Insecta	Unclassified	Diptera	Ephydridae	Ephydra	Ungrouped	ASM101467v1	GCA_001014675.1_ASM101467v1_genomic.fna	JXPQ01060401.1	Rep	225	1055	-	831	N	N
Insecta	Unclassified	Diptera	Ephydridae	Ephydra	Ungrouped	ASM101467v1	GCA_001014675.1_ASM101467v1_genomic.fna	JXPQ01060872.1	Rep	537	1406	-	870	N	N
Insecta	Unclassified	Diptera	Ephydridae	Ephydra	Ungrouped	ASM101467v1	GCA_001014675.1_ASM101467v1_genomic.fna	JXPQ01060958.1	Rep	484	1431	-	948	N	N
Insecta	Unclassified	Diptera	Ephydridae	Ephydra	Ungrouped	ASM101467v1	GCA_001014675.1_ASM101467v1_genomic.fna	JXPQ01061090.1	Rep	819	1409	+	591	N	N
Insecta	Unclassified	Diptera	Ephydridae	Ephydra	Ungrouped	ASM101507v1	GCA_001015075.1_ASM101507v1_genomic.fna	JXOS01098324.1	Rep	612	1325	+	714	N	N
Insecta	Unclassified	Diptera	Ephydridae	Ephydra	Ungrouped	ASM101507v1	GCA_001015075.1_ASM101507v1_genomic.fna	JXOS01098325.1	Rep	528	1373	+	846	N	N
Insecta	Unclassified	Diptera	Ephydridae	Ephydra	Ungrouped	ASM101507v1	GCA_001015075.1_ASM101507v1_genomic.fna	JXOS01159402.1	Rep	2676	3664	-	989	Y	N
Insecta	Unclassified	Diptera	Ephydridae	Ephydra	Ungrouped	ASM101507v1	GCA_001015075.1_ASM101507v1_genomic.fna	JXOS01159563.1	Rep	1	174	+	174	N	N
Insecta	Unclassified	Diptera	Ephydridae	Ephydra	Ungrouped	ASM101507v1	GCA_001015075.1_ASM101507v1_genomic.fna	JXOS01159563.1	Rep	2818	3543	+	726	N	N
Insecta	Unclassified	Diptera	Ephydridae	Ephydra	Ungrouped	ASM101507v1	GCA_001015075.1_ASM101507v1_genomic.fna	JXOS01171080.1	Rep	12	716	+	705	N	N
Insecta	Unclassified	Diptera	Ephydridae	Ephydra	Ungrouped	ASM101507v1	GCA_001015075.1_ASM101507v1_genomic.fna	JXOS01171624.1	Rep	2058	2918	-	861	N	N
Insecta	Unclassified	Diptera	Ephydridae	Ephydra	Ungrouped	ASM101507v1	GCA_001015075.1_ASM101507v1_genomic.fna	JXOS01171699.1	Rep	202	1071	+	870	N	N
Insecta	Unclassified	Hymenoptera	Formicidae	Pseudomyrmex	Ungrouped	ASM200609v1	GCF_002006095.1_ASM200609v1_genomic.fna	NW_018020803.1	Rep	10595	11281	-	687	N	N
Malacostraca	Peracarida	Amphipoda	Hyalidae	Parhyale	Ungrouped	Phaw3.0	GCA_001587735.1_Phaw3.0_genomic.fna	LQNS01005040.1	Rep	115922	116197	-	276	N	N
Malacostraca	Peracarida	Amphipoda	Hyalidae	Parhyale	Ungrouped	Phaw3.0	GCA_001587735.1_Phaw3.0_genomic.fna	LQNS01017328.1	Rep	5880	6143	+	264	Y	N
Malacostraca	Peracarida	Amphipoda	Hyalidae	Parhyale	Ungrouped	Phaw3.0	GCA_001587735.1_Phaw3.0_genomic.fna	LQNS01019884.1	Rep	15921	16806	+	886	Y	Y
Maxillopoda	Podoplea	Siphonostomatoida	Caligidae	Caligus	Ungrouped	crog_female_v1	GCA_001005385.1_crog_female_v1_genomic.fna	LBBV01001826.1	Rep	813	1712	-	900	N	N
Maxillopoda	Podoplea	Siphonostomatoida	Caligidae	Caligus	Ungrouped	crog_female_v1	GCA_001005385.1_crog_female_v1_genomic.fna	LBBV01020641.1	Rep	5	838	+	834	N	N
Maxillopoda	Podoplea	Siphonostomatoida	Caligidae	Caligus	Ungrouped	crog_female_v1	GCA_001005385.1_crog_female_v1_genomic.fna	LBBV01153846.1	Rep	1454	2350	-	897	N	N
Maxillopoda	Podoplea	Siphonostomatoida	Caligidae	Caligus	Ungrouped	crog_female_v1	GCA_001005385.1_crog_female_v1_genomic.fna	LBBV01285320.1	Rep	1729	2010	-	282	N	N
Unclassified	Unclassified	Bivalvulida	Myxobolidae	Thelohanellus	Ungrouped	ASM82789v1	GCA_000827895.1_ASM82789v1_genomic.fna	JWZT01004999.1	Rep	177293	177655	-	363	N	N
Bivalvia	Unclassified	Mytiloida	Mytilidae	Modiolus	Ungrouped	Mph_v1.0	GCA_002080025.1_Mph_v1.0_genomic.fna	MJUU01001283.1	Rep	38049	38360	+	312	N	N
Bivalvia	Unclassified	Mytiloida	Mytilidae	Modiolus	Ungrouped	Mph_v1.0	GCA_002080025.1_Mph_v1.0_genomic.fna	MJUU01042417.1	Rep	99804	100211	-	408	N	N
Bivalvia	Unclassified	Mytiloida	Mytilidae	Modiolus	Ungrouped	Mph_v1.0	GCA_002080025.1_Mph_v1.0_genomic.fna	MJUU01068966.1	Rep	5477	5794	-	318	N	N
Bivalvia	Unclassified	Mytiloida	Mytilidae	Modiolus	Ungrouped	Mph_v1.0	GCA_002080025.1_Mph_v1.0_genomic.fna	MJUU01073091.1	Rep	20191	20502	-	312	N	N
Bivalvia	Unclassified	Mytiloida	Mytilidae	Mytilus	Ungrouped	GCA_000715055.1	GCA_000715055.1_mussel1.0_genomic.fa	APJB010838810.1	Rep	410	817	-	408	N	N
Bivalvia	Unclassified	Mytiloida	Mytilidae	Mytilus	Ungrouped	GCA_000715055.1	GCA_000715055.1_mussel1.0_genomic.fa	APJB011154846.1	Rep	114	578	+	465	N	N
Bivalvia	Unclassified	Mytiloida	Mytilidae	Mytilus	Ungrouped	GCA_000715055.1	GCA_000715055.1_mussel1.0_genomic.fa	APJB011625158.1	Rep	79	468	-	390	N	N
Bivalvia	Unclassified	Mytiloida	Mytilidae	Mytilus	Ungrouped	GCA_000715055.1	GCA_000715055.1_mussel1.0_genomic.fa	APJB011873033.1	Rep	1	324	+	324	N	N
Branchiopoda	Unclassified	Notostraca	Triopsidae	Triops	Ungrouped	tcf_1.0	GCA_000981345.1_tcf_1.0_genomic.fa	BAYF01014734.1	Rep	511	1215	-	705	N	N
Gastropoda	Unclassified	Unclassified	Aplysiidae	Aplysia	Ungrouped	AplCal3.0	acl_ref_AplCal3.0_chrUn.fa	gi|523419605|ref|NW_004797444.1|	Rep	1096160	1096456	-	297	Y	N
Gastropoda	Unclassified	Unclassified	Conidae	Conus	Ungrouped	GCA_001262575	GCA_001262575.1_ASM126257v1_genomic.fa	LFLW010028433.1	Rep	1398	1844	-	447	N	N
Gastropoda	Unclassified	Unclassified	Conidae	Conus	Ungrouped	GCA_001262575	GCA_001262575.1_ASM126257v1_genomic.fa	LFLW010422232.1	Rep	4686	5099	+	414	Y	N
Gastropoda	Unclassified	Unclassified	Conidae	Conus	Ungrouped	GCA_001262575	GCA_001262575.1_ASM126257v1_genomic.fa	LFLW010642470.1	Rep	2353	2622	-	270	N	N
Gastropoda	Unclassified	Unclassified	Planorbidae	Biomphalaria	Ungrouped	ASM45736v1	bgl_ref_ASM45736v1_unplaced.fa	gi|902619608|ref|NW_013247236.1|	Rep	30	224	+	195	Y	N
Cestoda	Unclassified	Cyclophyllidea	Taeniidae	Taenia	Ungrouped	MEX.1-6-13	GCA_001870725.1_MEX_genome_complete.1-6-13_genomic.fna	MIEF01010267.1	Rep	41429	41908	-	480	Y	N
Cestoda	Unclassified	Cyclophyllidea	Taeniidae	Taenia	Ungrouped	MEX.1-6-13	GCA_001870725.1_MEX_genome_complete.1-6-13_genomic.fna	MIEF01010842.1	Rep	55457	55819	+	363	N	N
Cestoda	Unclassified	Cyclophyllidea	Taeniidae	Taenia	Ungrouped	MEX.1-6-13	GCA_001870725.1_MEX_genome_complete.1-6-13_genomic.fna	MIEF01010842.1	Rep	57998	58207	+	210	N	N
Actinopteri	Atherinomorphae	Cyprinodontiformes	Unclassified	Kryptolebias	Circovirus	v1	GCA_001649575.1_ASM164957v1_genomic.fna	LWHD01000287.1	Rep	325150	325410	-	261	N	N
Actinopteri	Atherinomorphae	Cyprinodontiformes	Unclassified	Kryptolebias	Circovirus	v1	GCA_001649575.1_ASM164957v1_genomic.fna	LWHD01000287.1	Rep	328047	328415	+	348	N	N
Actinopteri	Atherinomorphae	Cyprinodontiformes	Unclassified	Kryptolebias	Circovirus	v1	GCA_001649575.1_ASM164957v1_genomic.fna	LWHD01000494.1	Rep	1233	2112	-	174	N	N
Actinopteri	Atherinomorphae	Cyprinodontiformes	Unclassified	Kryptolebias	Circovirus	v1	GCA_001649575.1_ASM164957v1_genomic.fna	LWHD01000529.1	Rep	6393	7094	-	702	N	N
Actinopteri	Atherinomorphae	Cyprinodontiformes	Unclassified	Kryptolebias	Circovirus	v1	GCA_001649575.1_ASM164957v1_genomic.fna	LWHD01002073.1	Rep	4814	5650	+	249	N	N
Actinopteri	Characiphysae	Characiformes	Serrasalmidae	Pygocentrus	Circovirus	1.0.2	GCA_001682695.1_Pygocentrus_nattereri-1.0.2_genomic.fna	KV576931.1	Rep	8728	8931	-	204	Y	Y
Actinopteri	Cichlomorphae	Cichliformes	Cichlidae	Neolamprologus	Circovirus	NeoBri1.0	32507_ref_NeoBri1.0_chrUn.fa	gi|573877209|ref|NW_006272290.1|	Rep	322088	322345	+	258	N	N
Actinopteri	Cichlomorphae	Cichliformes	Cichlidae	Neolamprologus	Circovirus	NeoBri1.0	32507_ref_NeoBri1.0_chrUn.fa	gi|573881695|ref|NW_006272170.1|	Rep	73087	73341	+	255	N	N
Actinopteri	Cypriniphysae	Cypriniformes	Cyprinidae	Cyprinus	Circovirus	v1_2015	GCA_000951615.1_common_carp_genome_genomic.fna	LN590814.1	Rep	51765	52064	+	300	N	N
Actinopteri	Cypriniphysae	Cypriniformes	Cyprinidae	Cyprinus	Circovirus	v1_2015	GCA_000951615.1_common_carp_genome_genomic.fna	LN591634.1	Rep	3415	3636	-	222	N	N
Actinopteri	Cypriniphysae	Cypriniformes	Cyprinidae	Cyprinus	Circovirus	v1_2015	GCA_000951615.1_common_carp_genome_genomic.fna	LN592292.1	capsid	10691	11092	-	402	N	N
Actinopteri	Cypriniphysae	Cypriniformes	Cyprinidae	Cyprinus	Circovirus	v1_2015	GCA_000951615.1_common_carp_genome_genomic.fna	LN590934.1	Rep	234653	234874	-	222	N	N
Actinopteri	Cypriniphysae	Cypriniformes	Cyprinidae	Cyprinus	Circovirus	v1_2015	GCA_000951615.1_common_carp_genome_genomic.fna	LN591599.1	capsid	34129	34530	+	402	N	N
Actinopteri	Cypriniphysae	Cypriniformes	Cyprinidae	Cyprinus	Circovirus	v1_2015	GCA_000951615.1_common_carp_genome_genomic.fna	LN591599.1	Rep	42977	43333	-	357	N	N
Actinopteri	Cypriniphysae	Cypriniformes	Cyprinidae	Cyprinus	Circovirus	v1_2015	GCA_000951615.1_common_carp_genome_genomic.fna	LN591599.1	capsid	44576	44833	+	258	N	N
Actinopteri	Cypriniphysae	Cypriniformes	Cyprinidae	Cyprinus	Circovirus	v1_2015	GCA_000951615.1_common_carp_genome_genomic.fna	LN591599.1	Rep	45203	48920	-	768	Y	Y
Actinopteri	Cypriniphysae	Cypriniformes	Cyprinidae	Cyprinus	Circovirus	v1_2015	GCA_000951615.1_common_carp_genome_genomic.fna	LN591599.1	capsid	47394	47738	+	345	N	N
Actinopteri	Cypriniphysae	Cypriniformes	Cyprinidae	Cyprinus	Circovirus	v1_2015	GCA_000951615.1_common_carp_genome_genomic.fna	LN591599.1	capsid	49322	49492	+	171	N	Y
Actinopteri	Cypriniphysae	Cypriniformes	Cyprinidae	Cyprinus	Circovirus	v1_2015	GCA_000951615.1_common_carp_genome_genomic.fna	LN591599.1	capsid	49513	49716	-	204	N	Y
Actinopteri	Cypriniphysae	Cypriniformes	Cyprinidae	Sinocyclocheilus	Circovirus	v1.1	75366_ref_SAMN03320097.WGS_v1.1_chrUn.fa	gi|1019138682|ref|NW_015507170.1|	capsid	37549	37953	+	405	N	N
Actinopteri	Cypriniphysae	Cypriniformes	Cyprinidae	Sinocyclocheilus	Circovirus	v1.1	75366_ref_SAMN03320097.WGS_v1.1_chrUn.fa	gi|1019138682|ref|NW_015507170.1|	Rep	38155	39023	-	249	N	N
Actinopteri	Cypriniphysae	Cypriniformes	Cyprinidae	Sinocyclocheilus	Circovirus	v1.1	75366_ref_SAMN03320097.WGS_v1.1_chrUn.fa	gi|1019138682|ref|NW_015507170.1|	capsid	39539	39913	+	375	N	N
Actinopteri	Cypriniphysae	Cypriniformes	Cyprinidae	Sinocyclocheilus	Circovirus	v1.1	75366_ref_SAMN03320097.WGS_v1.1_chrUn.fa	gi|1019138682|ref|NW_015507170.1|	Rep	40167	42105	-	594	Y	Y
Actinopteri	Cypriniphysae	Cypriniformes	Cyprinidae	Sinocyclocheilus	Circovirus	v1.1	75366_ref_SAMN03320097.WGS_v1.1_chrUn.fa	gi|1019138682|ref|NW_015507170.1|	capsid	42303	42443	-	141	Y	Y
Actinopteri	Cypriniphysae	Cypriniformes	Cyprinidae	Sinocyclocheilus	Circovirus	v1.1	75366_ref_SAMN03320097.WGS_v1.1_chrUn.fa	gi|1019150738|ref|NW_015505956.1|	Rep	421416	421577	-	162	Y	Y
Actinopteri	Unclassified	Anguilliformes	Anguillidae	Anguilla	Circovirus	v1	GCA_000695075.1_Anguilla_anguilla_v1_09_nov_10_genomic.fna	AZBK01S029356.1	Rep	178	987	-	258	N	N
Actinopteri	Unclassified	Centrarchiformes	Centrarchidae	Micropterus	Circovirus	ASM259238v1	GCA_002592385.1_ASM259238v1_genomic.fna	NRCI01230647.1	Rep	2113	2502	-	390	N	N
Actinopteri	Unclassified	Clupeiformes	Clupeidae	Clupea	Circovirus	ncbi_7950_2015	7950_ref_ASM96633v1_chrUn.fa	gi|829735156|ref|NW_012220668.1|	Rep	2192899	2193288	+	390	Y	Y
Actinopteri	Unclassified	Osteoglossiformes	Mormyridae	Paramormyrops	Circovirus	PKING1	GCA_002872115.1_PKINGS_0.1_genomic.fna	PGUA01000292.1	Rep	581599	582132	+	534	Y	Y
Actinopteri	Unclassified	Osteoglossiformes	Mormyridae	Paramormyrops	Circovirus	PKING1	GCA_002872115.1_PKINGS_0.1_genomic.fna	PGUA01000398.1	Rep	203700	203933	+	234	N	N
Actinopteri	Unclassified	Salmoniformes	Salmonidae	Salmo	Circovirus	ICASG_v2	ssa_ref_ICSASG_v2_chrssa18.fa	gi|925216706|ref|NC_027317.1|	Rep	70546554	70547003	+	450	Y	Y
Actinopteri	Unclassified	Salmoniformes	Salmonidae	Salmo	Circovirus	ICASG_v2	ssa_ref_ICSASG_v2_chrssa11.fa	gi|925216723|ref|NC_027310.1|	Rep	86482848	86483208	-	195	N	N
Actinopteri	Unclassified	Salmoniformes	Salmonidae	Salmo	Circovirus	ICASG_v2	ssa_ref_ICSASG_v2_chrssa02.fa	gi|925216780|ref|NC_027301.1|	Rep	39771746	39771907	-	162	N	N
Actinopteri	Unclassified	Unclassified	Pomacentridae	Acanthochromis	Circovirus	ASM210954v1	GCA_002109545.1_ASM210954v1_genomic.fna	MVNR01000067.1	Rep	1033535	1034092	+	558	N	N
Actinopteri	Unclassified	Unclassified	Pomacentridae	Acanthochromis	Circovirus	ASM210954v1	GCA_002109545.1_ASM210954v1_genomic.fna	MVNR01000194.1	Rep	166065	166696	+	632	Y	Y
Actinopteri	Unclassified	Unclassified	Pomacentridae	Acanthochromis	Circovirus	ASM210954v1	GCA_002109545.1_ASM210954v1_genomic.fna	MVNR01001830.1	Rep	120332	120733	+	402	Y	Y
Actinopteri	Unclassified	Unclassified	Pomacentridae	Acanthochromis	Circovirus	ASM210954v1	GCA_002109545.1_ASM210954v1_genomic.fna	MVNR01002075.1	Rep	97330	97638	+	309	N	N
Actinopteri	Unclassified	Unclassified	Pomacentridae	Acanthochromis	Circovirus	ASM210954v1	GCA_002109545.1_ASM210954v1_genomic.fna	MVNR01003690.1	Rep	900	1631	+	732	Y	Y
Actinopteri	Unclassified	Unclassified	Pomacentridae	Amphiprion	Circovirus	AmpOce1.0	GCF_002776465.1_AmpOce1.0_genomic.fna	NW_019371920.1	Rep	7867	8271	-	405	N	N
Amphibia	Batrachia	Anura	Pipidae	Xenopus	Circovirus	v7_2015-06-19	str_ref_Xtropicalis_v7_chrUn.fa	gi|510884120|ref|NW_004668236.1|	Rep	126615984	126616313	-	330	N	N
Amphibia	Batrachia	Anura	Ranidae	Rana	Circovirus	RCv2.1	RCv2.1.fna	LIAG020382730	Rep	4585	4893	+	309	Y	Y
Aves	Neognathae	Gruiformes	Rallidae	Gallirallus	Circovirus	Gallirallus_okinawae_ver1.0	GCA_002003005.1_Gallirallus_okinawae_ver1.0_genomic.fna	BDFH01008939.1	Rep	6381	6611	-	231	Y	Y
Aves	Neognathae	Passeriformes	Fringillidae	Serinus	Circovirus	ncbi_100	9135_ref_SCA1_chrUn.fa	gi|668298665|ref|NW_007975816.1|	Rep	452	703	+	246	N	N
Aves	Neognathae	Passeriformes	Fringillidae	Serinus	Circovirus	ncbi_100	9135_ref_SCA1_chrUn.fa	gi|668343340|ref|NW_007931141.1|	Rep	6116815	6117360	-	546	Y	Y
Aves	Neognathae	Passeriformes	Fringillidae	Serinus	Circovirus	ncbi_100	9135_ref_SCA1_chrUn.fa	gi|668343355|ref|NW_007931126.1|	Rep	2938709	2938990	+	270	N	N
Aves	Neognathae	Passeriformes	Parulidae	Setophaga	Circovirus	mywagenomev1.1	GCA_001746935.1_mywagenomev1.1_genomic.fna	MDLI01000088.1	Rep	2154679	2155356	+	678	Y	Y
Aves	Neognathae	Passeriformes	Passerellidae	Zonotrichia	Circovirus	1.0.1	44394_ref_Zonotrichia_albicollis-1.0.1_chrUn.fa	gi|538541907|ref|NW_005081687.1|	Rep	441773	442603	+	831	Y	Y
Aves	Neognathae	Passeriformes	Thraupidae	Geospiza	Circovirus	GeoFor_1.0.fa	GeoFor_1.0	AKZB01018232.1	Rep	34040	34902	+	862	Y	Y
Aves	Neognathae	Passeriformes	Thraupidae	Sporophila	Circovirus	SpoHypox2.0	SpoHypox2.0.fna	NDFG01001769	Rep	1785539	1786414	+	876	Y	N
Aves	Neognathae	Pelecaniformes	Ardeidae	Egretta	Circovirus	bgi_2011-10-28	Egretta_garzetta.scaf.noBacterial.fa	scaffold453	Rep	410288	410425	-	138	N	N
Aves	Neognathae	Piciformes	Picidae	Picoides	Circovirus	bgi_2011-10-28	Picoides_pubescens.scaf.noBacterial.fa	scaffold83	Rep	1115753	1115997	+	245	N	N
Aves	Neognathae	Psittaciformes	Psittacidae	Agapornis	Circovirus	ASM263189v1	GCA_002631895.1_ASM263189v1_genomic.fna	NDXB01007873.1	Rep	4	717	+	714	Y	Y
Aves	Neognathae	Psittaciformes	Psittacidae	Agapornis	Circovirus	ASM263189v1	GCA_002631895.1_ASM263189v1_genomic.fna	NDXB01015985.1	Rep	9105	9986	+	882	N	N
Aves	Neognathae	Psittaciformes	Psittacidae	Amazona	Circovirus	ASM142067v1	GCA_001420675.1_ASM142067v1_genomic.fa	LMAW01000593.1	capsid	45091	45765	+	675	Y	Y
Aves	Neognathae	Psittaciformes	Psittacidae	Nestor	Circovirus	bgi_2011-10-28	Nestor_notabilis.scaf.noBacterial.fa	scaffold7610	Rep	75806	76195	-	390	N	N
Aves	Palaeognathae	Tinamiformes	Tinamidae	Tinamus	Circovirus	bgi_2011-10-28	Tinamus_major.scaf.noBacterial.fa	C16032422	capsid	88	714	-	627	N	N
Aves	Palaeognathae	Tinamiformes	Tinamidae	Tinamus	Circovirus	bgi_2011-10-28	Tinamus_major.scaf.noBacterial.fa	scaffold13393	Rep	4897	5754	-	246	N	N
Mammalia	Afrotheria	Unclassified	Chrysochloridae	Chrysochloris	Circovirus	broad_ChrAsi1.0_2012	C_asiatica_v0.assembly.fa	scaffold00010	Rep	19405139	19405384	-	246	N	N
Mammalia	Afrotheria	Unclassified	Chrysochloridae	Chrysochloris	Circovirus	broad_ChrAsi1.0_2012	C_asiatica_v0.assembly.fa	scaffold00012	Rep	31587680	31588006	-	327	Y	Y
Mammalia	Afrotheria	Unclassified	Chrysochloridae	Chrysochloris	Circovirus	broad_ChrAsi1.0_2012	C_asiatica_v0.assembly.fa	scaffold00086	capsid	2892130	2892360	+	231	Y	Y
Mammalia	Afrotheria	Unclassified	Chrysochloridae	Chrysochloris	Circovirus	broad_ChrAsi1.0_2012	C_asiatica_v0.assembly.fa	scaffold00086	Rep	2892522	2892728	-	207	Y	Y
Mammalia	Euarchontoglires	Dermoptera	Cynocephalidae	Galeopterus	Circovirus	G-variegatus_3.0.2_apr_2015	unplaced.scaf.fa	JMZW01452130.1	Rep	188	685	+	498	Y	Y
Mammalia	Euarchontoglires	Dermoptera	Cynocephalidae	Galeopterus	Circovirus	G-variegatus_3.0.2_apr_2015	unplaced.scaf.fa	KL179327.1	Rep	5841	5996	-	156	N	N
Mammalia	Euarchontoglires	Rodentia	Bathyergidae	Heterocephalus	Circovirus	goldenpath_hetGla2	hetGla2.fa_1.fa	JH602046	Rep	40008840	40008986	-	147	N	N
Mammalia	Euarchontoglires	Rodentia	Muridae	Mus	Circovirus	REL-1509_EiJ	CAROLI_EiJ.chromosomes.unplaced.gt2k.fa	chr19	Rep	46569511	46570017	-	507	N	N
Mammalia	Laurasiatheria	Carnivora	Ailuridae	Ailurus	Circovirus	ASM200746v1	GCA_002007465.1_ASM200746v1_genomic.fna	LNAC01000352.1	Rep	462230	462769	+	540	Y	Y
Mammalia	Laurasiatheria	Carnivora	Ailuridae	Ailurus	Circovirus	ASM200746v1	GCA_002007465.1_ASM200746v1_genomic.fna	LNAC01000184.1	Rep	69490	69897	+	408	Y	Y
Mammalia	Laurasiatheria	Carnivora	Ailuridae	Ailurus	Circovirus	ASM200746v1	GCA_002007465.1_ASM200746v1_genomic.fna	LNAC01000223.1	Rep	292054	292383	+	330	Y	Y
Mammalia	Laurasiatheria	Carnivora	Ailuridae	Ailurus	Circovirus	ASM200746v1	GCA_002007465.1_ASM200746v1_genomic.fna	LNAC01001293.1	Rep	211749	212120	+	372	Y	Y
Mammalia	Laurasiatheria	Carnivora	Canidae	Canis	Circovirus	goldenpath_canFam3	canFam3.fa	chr22	Rep	61388335	61388616	+	282	N	Y
Mammalia	Laurasiatheria	Carnivora	Canidae	Canis	Circovirus	goldenpath_canFam3	canFam3.fa	chr17	Rep	34311813	34312019	+	207	Y	Y
Mammalia	Laurasiatheria	Carnivora	Canidae	Canis	Circovirus	goldenpath_canFam3	canFam3.fa	chr15	Rep	55022597	55022851	-	255	Y	Y
Mammalia	Laurasiatheria	Carnivora	Canidae	Canis	Circovirus	goldenpath_canFam3	canFam3.fa	chr5	Rep	30121300	30121617	-	318	Y	Y
Mammalia	Laurasiatheria	Carnivora	Canidae	Lycaon	Circovirus	LycPicSAfr1.0	GCA_001887905.1_LycPicSAfr1.0_genomic.fna	CM007582.1	Rep	34304187	34304300	+	114	Y	Y
Mammalia	Laurasiatheria	Carnivora	Canidae	Lycaon	Circovirus	LycPicSAfr1.0	GCA_001887905.1_LycPicSAfr1.0_genomic.fna	CM007587.1	Rep	61340650	61340859	+	210	N	Y
Mammalia	Laurasiatheria	Carnivora	Canidae	Lycaon	Circovirus	LycPicSAfr1.0	GCA_001887905.1_LycPicSAfr1.0_genomic.fna	CM007569.1	Rep	30121180	30121503	-	324	Y	Y
Mammalia	Laurasiatheria	Carnivora	Felidae	Acinonyx	Circovirus	aciJub1	32536_ref_aciJub1_chrUn.fa	gi|961474414|ref|NW_015130760.1|	Rep	144313	144807	-	495	Y	Y
Mammalia	Laurasiatheria	Carnivora	Felidae	Felis	Circovirus	goldenpath_felCat5	felCat5.fa	chrB1	Rep	70965749	70966240	+	492	Y	Y
Mammalia	Laurasiatheria	Carnivora	Felidae	Felis	Circovirus	goldenpath_felCat5	felCat5.fa	chrA1	Rep	81934538	81935020	+	483	Y	Y
Mammalia	Laurasiatheria	Carnivora	Felidae	Felis	Circovirus	goldenpath_felCat5	felCat5.fa	chrD1	Rep	106519	106683	+	165	Y	Y
Mammalia	Laurasiatheria	Carnivora	Felidae	Panthera	Circovirus	ncbi_100_2014-03	74533_ref_PanTig1.0_chrUn.fa	gi|589289094|ref|NW_006711883.1|	Rep	8495870	8496250	-	381	Y	Y
Mammalia	Laurasiatheria	Carnivora	Mustelidae	Enhydra	Circovirus	ASM228890v2	GCF_002288905.1_ASM228890v2_genomic.fna	NW_019154163.1	Rep	4591506	4591961	-	456	Y	Y
Mammalia	Laurasiatheria	Carnivora	Mustelidae	Enhydra	Circovirus	ASM228890v2	GCF_002288905.1_ASM228890v2_genomic.fna	NW_019154200.1	Rep	804146	804607	+	462	Y	Y
Mammalia	Laurasiatheria	Carnivora	Mustelidae	Enhydra	Circovirus	ASM228890v2	GCF_002288905.1_ASM228890v2_genomic.fna	NW_019154087.1	Rep	81355795	81356514	-	720	Y	Y
Mammalia	Laurasiatheria	Carnivora	Mustelidae	Enhydra	Circovirus	ASM228890v2	GCF_002288905.1_ASM228890v2_genomic.fna	NW_019154091.1	Rep	35561310	35561906	+	597	Y	Y
Mammalia	Laurasiatheria	Carnivora	Mustelidae	Enhydra	Circovirus	ASM228890v2	GCF_002288905.1_ASM228890v2_genomic.fna	NW_019154112.1	Rep	6789192	6789560	+	369	Y	Y
Mammalia	Laurasiatheria	Carnivora	Mustelidae	Enhydra	Circovirus	ASM228890v2	GCF_002288905.1_ASM228890v2_genomic.fna	NW_019154153.1	Rep	8839957	8840265	+	309	Y	Y
Mammalia	Laurasiatheria	Carnivora	Mustelidae	Enhydra	Circovirus	ASM228890v2	GCF_002288905.1_ASM228890v2_genomic.fna	NW_019154144.1	Rep	4028241	4028741	-	501	Y	Y
Mammalia	Laurasiatheria	Carnivora	Mustelidae	Enhydra	Circovirus	ASM228890v2	GCF_002288905.1_ASM228890v2_genomic.fna	NW_019154108.1	Rep	28821811	28822098	-	288	Y	Y
Mammalia	Laurasiatheria	Carnivora	Mustelidae	Enhydra	Circovirus	ASM228890v2	GCF_002288905.1_ASM228890v2_genomic.fna	NW_019154087.1	Rep	45102603	45103223	-	621	Y	Y
Mammalia	Laurasiatheria	Carnivora	Mustelidae	Enhydra	Circovirus	ASM228890v2	GCF_002288905.1_ASM228890v2_genomic.fna	NW_019154085.1	Rep	95126714	95127154	-	441	Y	Y
Mammalia	Laurasiatheria	Carnivora	Mustelidae	Enhydra	Circovirus	ASM228890v2	GCF_002288905.1_ASM228890v2_genomic.fna	NW_019154145.1	Rep	10559736	10560368	-	633	Y	Y
Mammalia	Laurasiatheria	Carnivora	Mustelidae	Enhydra	Circovirus	ASM228890v2	GCF_002288905.1_ASM228890v2_genomic.fna	NW_019154135.1	Rep	13998720	13999355	+	636	Y	Y
Mammalia	Laurasiatheria	Carnivora	Mustelidae	Enhydra	Circovirus	ASM228890v2	GCF_002288905.1_ASM228890v2_genomic.fna	NW_019154118.1	Rep	30221193	30221615	+	423	Y	Y
Mammalia	Laurasiatheria	Carnivora	Mustelidae	Enhydra	Circovirus	ASM228890v2	GCF_002288905.1_ASM228890v2_genomic.fna	NW_019154126.1	Rep	12745258	12745848	+	591	Y	Y
Mammalia	Laurasiatheria	Carnivora	Mustelidae	Enhydra	Circovirus	ASM228890v2	GCF_002288905.1_ASM228890v2_genomic.fna	NW_019154099.1	Rep	63572454	63572738	+	285	N	Y
Mammalia	Laurasiatheria	Carnivora	Mustelidae	Mustela	Circovirus	goldenpath_musFur1	musFur1.fa	GL897136	Rep	1082346	1083005	-	660	Y	Y
Mammalia	Laurasiatheria	Carnivora	Mustelidae	Mustela	Circovirus	goldenpath_musFur1	musFur1.fa	GL896959	Rep	47023	47592	-	570	Y	Y
Mammalia	Laurasiatheria	Carnivora	Mustelidae	Mustela	Circovirus	goldenpath_musFur1	musFur1.fa	GL897092	Rep	1665284	1665691	-	408	Y	Y
Mammalia	Laurasiatheria	Carnivora	Mustelidae	Mustela	Circovirus	goldenpath_musFur1	musFur1.fa	GL896902	Rep	5018349	5018714	-	366	Y	Y
Mammalia	Laurasiatheria	Carnivora	Mustelidae	Mustela	Circovirus	goldenpath_musFur1	musFur1.fa	GL896902	Rep	4940055	4940363	+	309	Y	Y
Mammalia	Laurasiatheria	Carnivora	Mustelidae	Mustela	Circovirus	goldenpath_musFur1	musFur1.fa	GL896959	Rep	10177750	10178127	-	378	Y	Y
Mammalia	Laurasiatheria	Carnivora	Mustelidae	Mustela	Circovirus	goldenpath_musFur1	musFur1.fa	GL896973	Rep	8879097	8879561	+	465	Y	Y
Mammalia	Laurasiatheria	Carnivora	Mustelidae	Mustela	Circovirus	goldenpath_musFur1	musFur1.fa	GL896901	Rep	14144147	14144341	+	195	Y	Y
Mammalia	Laurasiatheria	Carnivora	Mustelidae	Mustela	Circovirus	goldenpath_musFur1	musFur1.fa	GL897339	Rep	282518	282847	+	330	Y	Y
Mammalia	Laurasiatheria	Carnivora	Mustelidae	Mustela	Circovirus	goldenpath_musFur1	musFur1.fa	GL896958	Rep	2405451	2405696	-	246	Y	Y
Mammalia	Laurasiatheria	Carnivora	Mustelidae	Mustela	Circovirus	goldenpath_musFur1	musFur1.fa	GL896953	Rep	3537555	3537734	-	180	Y	Y
Mammalia	Laurasiatheria	Carnivora	Mustelidae	Mustela	Circovirus	goldenpath_musFur1	musFur1.fa	GL897055	Rep	5116864	5117229	+	366	Y	Y
Mammalia	Laurasiatheria	Carnivora	Mustelidae	Mustela	Circovirus	goldenpath_musFur1	musFur1.fa	GL896992	Rep	1466718	1467269	-	552	Y	Y
Mammalia	Laurasiatheria	Carnivora	Mustelidae	Mustela	Circovirus	goldenpath_musFur1	musFur1.fa	GL896899	Rep	34542459	34542764	-	306	Y	Y
Mammalia	Laurasiatheria	Carnivora	Mustelidae	Mustela	Circovirus	goldenpath_musFur1	musFur1.fa	GL897015	Rep	6605431	6605613	+	183	Y	Y
Mammalia	Laurasiatheria	Carnivora	Mustelidae	Mustela	Circovirus	goldenpath_musFur1	musFur1.fa	GL897063	Rep	649117	649335	-	219	Y	Y
Mammalia	Laurasiatheria	Carnivora	Mustelidae	Mustela	Circovirus	goldenpath_musFur1	musFur1.fa	GL896932	Rep	13830646	13831359	+	714	Y	Y
Mammalia	Laurasiatheria	Carnivora	Mustelidae	Mustela	Circovirus	goldenpath_musFur1	musFur1.fa	GL896898	Rep	4810451	4810720	-	270	Y	Y
Mammalia	Laurasiatheria	Carnivora	Mustelidae	Mustela	Circovirus	goldenpath_musFur1	musFur1.fa	GL896948	Rep	2946960	2947445	+	486	Y	Y
Mammalia	Laurasiatheria	Carnivora	Mustelidae	Mustela	Circovirus	goldenpath_musFur1	musFur1.fa	GL896963	Rep	1321567	1321944	-	378	Y	Y
Mammalia	Laurasiatheria	Carnivora	Mustelidae	Mustela	Circovirus	goldenpath_musFur1	musFur1.fa	GL897054	Rep	3185613	3186035	-	423	Y	Y
Mammalia	Laurasiatheria	Carnivora	Mustelidae	Mustela	Circovirus	goldenpath_musFur1	musFur1.fa	GL896964	Rep	679013	679306	+	294	Y	Y
Mammalia	Laurasiatheria	Carnivora	Mustelidae	Mustela	Circovirus	goldenpath_musFur1	musFur1.fa	GL897344	Rep	56002	56538	-	537	Y	Y
Mammalia	Laurasiatheria	Carnivora	Mustelidae	Mustela	Circovirus	goldenpath_musFur1	musFur1.fa	GL896935	Rep	10506320	10506685	-	366	Y	Y
Mammalia	Laurasiatheria	Carnivora	Mustelidae	Mustela	Circovirus	goldenpath_musFur1	musFur1.fa	GL897020	Rep	3987437	3987733	-	297	Y	Y
Mammalia	Laurasiatheria	Carnivora	Mustelidae	Mustela	Circovirus	goldenpath_musFur1	musFur1.fa	GL897020	Rep	3952161	3952385	-	225	Y	Y
Mammalia	Laurasiatheria	Carnivora	Mustelidae	Mustela	Circovirus	goldenpath_musFur1	musFur1.fa	GL897099	Rep	3483470	3483769	-	300	Y	Y
Mammalia	Laurasiatheria	Carnivora	Mustelidae	Mustela	Circovirus	goldenpath_musFur1	musFur1.fa	GL897105	Rep	374579	374809	-	231	Y	Y
Mammalia	Laurasiatheria	Carnivora	Mustelidae	Mustela	Circovirus	goldenpath_musFur1	musFur1.fa	GL896982	Rep	2227913	2228131	+	219	Y	Y
Mammalia	Laurasiatheria	Carnivora	Mustelidae	Mustela	Circovirus	goldenpath_musFur1	musFur1.fa	GL896906	Rep	25833266	25833790	+	525	Y	Y
Mammalia	Laurasiatheria	Carnivora	Mustelidae	Mustela	Circovirus	goldenpath_musFur1	musFur1.fa	GL897048	Rep	174657	174812	+	156	Y	Y
Mammalia	Laurasiatheria	Carnivora	Mustelidae	Mustela	Circovirus	goldenpath_musFur1	musFur1.fa	GL897066	Rep	711013	711300	-	288	Y	Y
Mammalia	Laurasiatheria	Carnivora	Odobenidae	Odobenus	Circovirus	marinemamm_1.0_april_2013	oro_ref_Oros_1.0_chrUn.fa_27.fa	gi|469046897|ref|NW_004451073.1|	Rep	509131	509646	-	516	Y	Y
Mammalia	Laurasiatheria	Carnivora	Odobenidae	Odobenus	Circovirus	marinemamm_1.0_april_2013	oro_ref_Oros_1.0_chrUn.fa_27.fa	gi|469046897|ref|NW_004451073.1|	Rep	505747	506040	-	294	Y	Y
Mammalia	Laurasiatheria	Carnivora	Odobenidae	Odobenus	Circovirus	marinemamm_1.0_april_2013	oro_ref_Oros_1.0_chrUn.fa_13.fa	gi|469050224|ref|NW_004450452.1|	Rep	2511145	2511519	+	375	Y	Y
Mammalia	Laurasiatheria	Carnivora	Odobenidae	Odobenus	Circovirus	marinemamm_1.0_april_2013	oro_ref_Oros_1.0_chrUn.fa_27.fa	gi|469046941|ref|NW_004451065.1|	Rep	12012	12329	-	318	Y	Y
Mammalia	Laurasiatheria	Carnivora	Odobenidae	Odobenus	Circovirus	marinemamm_1.0_april_2013	oro_ref_Oros_1.0_chrUn.fa_28.fa	gi|469046799|ref|NW_004451093.1|	Rep	699563	700027	-	465	Y	Y
Mammalia	Laurasiatheria	Carnivora	Odobenidae	Odobenus	Circovirus	marinemamm_1.0_april_2013	oro_ref_Oros_1.0_chrUn.fa_29.fa	gi|469046314|ref|NW_004451196.1|	Rep	23774	24526	+	753	Y	Y
Mammalia	Laurasiatheria	Carnivora	Odobenidae	Odobenus	Circovirus	marinemamm_1.0_april_2013	oro_ref_Oros_1.0_chrUn.fa_17.fa	gi|469049735|ref|NW_004450546.1|	Rep	151809	152093	-	285	Y	Y
Mammalia	Laurasiatheria	Carnivora	Odobenidae	Odobenus	Circovirus	marinemamm_1.0_april_2013	oro_ref_Oros_1.0_chrUn.fa_1.fa	gi|469051676|ref|NW_004450264.1|	Rep	12978527	12978706	-	180	Y	Y
Mammalia	Laurasiatheria	Carnivora	Odobenidae	Odobenus	Circovirus	marinemamm_1.0_april_2013	oro_ref_Oros_1.0_chrUn.fa_13.fa	gi|469050183|ref|NW_004450460.1|	Rep	5992	6387	-	396	Y	Y
Mammalia	Laurasiatheria	Carnivora	Odobenidae	Odobenus	Circovirus	marinemamm_1.0_april_2013	oro_ref_Oros_1.0_chrUn.fa_31.fa	gi|469045220|ref|NW_004451470.1|	Rep	79852	80160	-	309	Y	Y
Mammalia	Laurasiatheria	Carnivora	Odobenidae	Odobenus	Circovirus	marinemamm_1.0_april_2013	oro_ref_Oros_1.0_chrUn.fa_29.fa	gi|469046151|ref|NW_004451232.1|	Rep	23422	23832	-	411	Y	Y
Mammalia	Laurasiatheria	Carnivora	Odobenidae	Odobenus	Circovirus	marinemamm_1.0_april_2013	oro_ref_Oros_1.0_chrUn.fa_31.fa	gi|469045397|ref|NW_004451424.1|	Rep	66418	66663	+	246	Y	Y
Mammalia	Laurasiatheria	Carnivora	Odobenidae	Odobenus	Circovirus	marinemamm_1.0_april_2013	oro_ref_Oros_1.0_chrUn.fa_25.fa	gi|469047786|ref|NW_004450890.1|	Rep	1126620	1126856	+	237	N	Y
Mammalia	Laurasiatheria	Carnivora	Odobenidae	Odobenus	Circovirus	marinemamm_1.0_april_2013	oro_ref_Oros_1.0_chrUn.fa_13.fa	gi|469050224|ref|NW_004450452.1|	Rep	2508788	2509006	+	219	Y	Y
Mammalia	Laurasiatheria	Carnivora	Odobenidae	Odobenus	Circovirus	marinemamm_1.0_april_2013	oro_ref_Oros_1.0_chrUn.fa_4.fa	gi|469051398|ref|NW_004450292.1|	Rep	1841933	1842220	+	288	N	Y
Mammalia	Laurasiatheria	Carnivora	Phocidae	Leptonychotes	Circovirus	broad_1.1_april_2013	unplaced.scaf.fa_40.fa	gi|472266465|gb|KB718192.1|	Rep	10277	10609	-	333	Y	Y
Mammalia	Laurasiatheria	Carnivora	Phocidae	Leptonychotes	Circovirus	broad_1.1_april_2013	unplaced.scaf.fa_15.fa	gi|472269546|gb|KB715143.1|	Rep	1025740	1026420	-	681	Y	Y
Mammalia	Laurasiatheria	Carnivora	Phocidae	Leptonychotes	Circovirus	broad_1.1_april_2013	unplaced.scaf.fa_17.fa	gi|472269421|gb|KB715268.1|	Rep	127617	127847	+	231	Y	Y
Mammalia	Laurasiatheria	Carnivora	Phocidae	Leptonychotes	Circovirus	broad_1.1_april_2013	unplaced.scaf.fa_13.fa	gi|472269643|gb|KB715046.1|	Rep	751888	752082	+	195	Y	Y
Mammalia	Laurasiatheria	Carnivora	Phocidae	Monachus	Circovirus	ASM220157v1	GCA_002201575.1_ASM220157v1_genomic.fna	NINY01000606.1	Rep	10654	10998	+	345	Y	Y
Mammalia	Laurasiatheria	Carnivora	Phocidae	Monachus	Circovirus	ASM220157v1	GCA_002201575.1_ASM220157v1_genomic.fna	NINY01007737.1	Rep	9511743	9512324	-	582	Y	Y
Mammalia	Laurasiatheria	Carnivora	Phocidae	Monachus	Circovirus	ASM220157v1	GCA_002201575.1_ASM220157v1_genomic.fna	NINY01007112.1	Rep	1070	1711	-	642	Y	Y
Mammalia	Laurasiatheria	Carnivora	Phocidae	Monachus	Circovirus	ASM220157v1	GCA_002201575.1_ASM220157v1_genomic.fna	NINY01007714.1	Rep	4856018	4856365	-	348	Y	Y
Mammalia	Laurasiatheria	Carnivora	Phocidae	Monachus	Circovirus	ASM220157v1	GCA_002201575.1_ASM220157v1_genomic.fna	NINY01004306.1	Rep	590	928	+	339	Y	Y
Mammalia	Laurasiatheria	Carnivora	Phocidae	Monachus	Circovirus	ASM220157v1	GCA_002201575.1_ASM220157v1_genomic.fna	NINY01004306.1	Rep	590	925	+	336	Y	Y
Mammalia	Laurasiatheria	Carnivora	Phocidae	Monachus	Circovirus	ASM220157v1	GCA_002201575.1_ASM220157v1_genomic.fna	NINY01007744.1	Rep	10218674	10218961	-	288	Y	Y
Mammalia	Laurasiatheria	Carnivora	Phocidae	Monachus	Circovirus	ASM220157v1	GCA_002201575.1_ASM220157v1_genomic.fna	NINY01005411.1	Rep	86	613	+	528	Y	Y
Mammalia	Laurasiatheria	Carnivora	Phocidae	Monachus	Circovirus	ASM220157v1	GCA_002201575.1_ASM220157v1_genomic.fna	NINY01007826.1	Rep	2951541	2951900	+	360	Y	Y
Mammalia	Laurasiatheria	Carnivora	Phocidae	Monachus	Circovirus	ASM220157v1	GCA_002201575.1_ASM220157v1_genomic.fna	NINY01003208.1	Rep	351	710	+	360	Y	Y
Mammalia	Laurasiatheria	Carnivora	Phocidae	Monachus	Circovirus	ASM220157v1	GCA_002201575.1_ASM220157v1_genomic.fna	NINY01007741.1	Rep	17433	18131	-	699	Y	Y
Mammalia	Laurasiatheria	Carnivora	Ursidae	Ailuropoda	Circovirus	goldenpath_ailMel1	ailMel1.fa	GL193438.1	Rep	231007	231111	+	105	N	Y
Mammalia	Laurasiatheria	Carnivora	Ursidae	Ailuropoda	Circovirus	goldenpath_ailMel1	ailMel1.fa	GL192663.1	Rep	282439	282642	+	204	N	Y
Mammalia	Laurasiatheria	Carnivora	Ursidae	Ailuropoda	Circovirus	goldenpath_ailMel1	ailMel1.fa	GL193365.1	Rep	5142	5546	-	405	Y	Y
Mammalia	Laurasiatheria	Carnivora	Ursidae	Ailuropoda	Circovirus	goldenpath_ailMel1	ailMel1.fa	GL197372.1	Rep	52	660	+	609	Y	Y
Mammalia	Laurasiatheria	Carnivora	Ursidae	Ailuropoda	Circovirus	goldenpath_ailMel1	ailMel1.fa	GL192665.1	Rep	105556	105810	-	255	Y	Y
Mammalia	Laurasiatheria	Carnivora	Ursidae	Ailuropoda	Circovirus	goldenpath_ailMel1	ailMel1.fa	GL193092.1	Rep	113604	113864	-	261	Y	Y
Mammalia	Laurasiatheria	Carnivora	Ursidae	Ailuropoda	Circovirus	goldenpath_ailMel1	ailMel1.fa	GL193915.1	Rep	429570	429806	-	237	Y	Y
Mammalia	Laurasiatheria	Carnivora	Ursidae	Ursus	Circovirus	GAJD01_1.0_june_2013	29073_ref_UrsMar_1.0_chrUn.fa	gi|666359660|ref|NW_007907179.1|	Rep	43717048	43717164	-	117	Y	Y
Mammalia	Laurasiatheria	Carnivora	Ursidae	Ursus	Circovirus	GAJD01_1.0_june_2013	29073_ref_UrsMar_1.0_chrUn.fa	gi|666359784|ref|NW_007907056.1|	Rep	16994319	16994522	-	204	N	Y
Mammalia	Laurasiatheria	Carnivora	Ursidae	Ursus	Circovirus	GAJD01_1.0_june_2013	29073_ref_UrsMar_1.0_chrUn.fa	gi|666359788|ref|NW_007907052.1|	Rep	14507	14917	-	411	Y	Y
Mammalia	Laurasiatheria	Carnivora	Ursidae	Ursus	Circovirus	GAJD01_1.0_june_2013	29073_ref_UrsMar_1.0_chrUn.fa	gi|666359624|ref|NW_007907215.1|	Rep	9197479	9197877	+	399	Y	Y
Mammalia	Laurasiatheria	Carnivora	Ursidae	Ursus	Circovirus	GAJD01_1.0_june_2013	29073_ref_UrsMar_1.0_chrUn.fa	gi|666359689|ref|NW_007907151.1|	Rep	2575908	2576477	+	570	Y	Y
Mammalia	Laurasiatheria	Carnivora	Ursidae	Ursus	Circovirus	GAJD01_1.0_june_2013	29073_ref_UrsMar_1.0_chrUn.fa	gi|666359632|ref|NW_007907207.1|	Rep	16054	16209	-	156	Y	Y
Mammalia	Laurasiatheria	Carnivora	Ursidae	Ursus	Circovirus	GAJD01_1.0_june_2013	29073_ref_UrsMar_1.0_chrUn.fa	gi|666359579|ref|NW_007907260.1|	Rep	4182	4586	-	405	Y	Y
Mammalia	Laurasiatheria	Carnivora	Ursidae	Ursus	Circovirus	GAJD01_1.0_june_2013	29073_ref_UrsMar_1.0_chrUn.fa	gi|666359748|ref|NW_007907092.1|	Rep	12791	13528	-	738	Y	Y
Mammalia	Laurasiatheria	Pholidota	Manidae	Manis	Circovirus	GCA_000738955.1	M_pentadactyla-1.1.1_genomic.fa	KN008017.1	Rep	176732	176869	-	138	N	Y
Mammalia	Unclassified	Dasyuromorphia	Dasyuridae	Sarcophilus	Circovirus	goldenpath_sarHar1	sarHar1.fa_1.fa	chr1_GL834412_random	Rep	789844	790284	-	441	Y	Y
Mammalia	Unclassified	Didelphimorphia	Didelphidae	Monodelphis	Circovirus	goldenpath_monDom5	chr3.fa	chr3	Rep	262232423	262233227	-	805	Y	Y
Mammalia	Unclassified	Diprotodontia	Phascolarctidae	Phascolarctos	Circovirus	phaCin_unsw_v4.1	phaCin_unsw_v4.1.fa	phaCin_unsw_v4.1.fa.scaf00195	Rep	124092	124397	-	306	Y	N
Mammalia	Xenarthra	Pilosa	Megalonychidae	Choloepus	Circovirus	goldenpath_choHof1	choHof1.fa	scaffold_136360	capsid	3131	3346	+	216	N	N
Mammalia	Xenarthra	Pilosa	Megalonychidae	Choloepus	Circovirus	goldenpath_choHof1	choHof1.fa	scaffold_246256	capsid	2923	3138	+	216	N	N
Squamata	Lepidosauria	Squamata	Colubridae	Pantherophis	Circovirus	PanGut1.0	GCA_001185365.1_PanGut1.0_genomic.fna	JTLQ01205518.1	capsid	1347	1622	-	270	N	Y
Squamata	Lepidosauria	Squamata	Elapidae	Ophiophagus	Circovirus	AZIM01004063.1	AZIM01004063.1.fna	scaffold4066.1	Rep	27509	27679	+	171	N	Y
Squamata	Lepidosauria	Squamata	Pythonidae	Python	Circovirus	5.0.2	176946_ref_Python_molurus_bivittatus-5.0.2_chrUn.fa	gi|588471619|ref|NW_006533858.1|	Rep	192585	192761	+	177	N	Y
Squamata	Lepidosauria	Squamata	Viperidae	Crotalus	Circovirus	v1	GCA_001625485.1_ASM162548v1_genomic.fna	LVCR01008418.1	Rep	35550	36323	+	774	N	N
Squamata	Lepidosauria	Squamata	Viperidae	Crotalus	Circovirus	v1	GCA_001625485.1_ASM162548v1_genomic.fna	LVCR01008418.1	capsid	36457	36681	-	225	Y	N
Squamata	Lepidosauria	Squamata	Viperidae	Crotalus	Circovirus	v1	GCA_001625485.1_ASM162548v1_genomic.fna	LVCR01015089.1	Rep	21503	21892	-	390	N	N
Squamata	Lepidosauria	Squamata	Viperidae	Crotalus	Circovirus	v1	GCA_001625485.1_ASM162548v1_genomic.fna	LVCR01091779.1	Rep	7254	7424	+	171	N	N
Squamata	Lepidosauria	Squamata	Viperidae	Crotalus	Circovirus	v1	GCA_001625485.1_ASM162548v1_genomic.fna	LVCR01091779.1	capsid	7477	7995	-	426	N	N
Squamata	Lepidosauria	Squamata	Viperidae	Crotalus	Circovirus	CrotMitch1.0	GCA_000737285.1_CrotMitch1.0_genomic.fna	JPMF01009165.1	Rep-capsid	2134	3266	+	1132	Y	Y
Squamata	Lepidosauria	Squamata	Viperidae	Crotalus	Circovirus	CrotMitch1.0	GCA_000737285.1_CrotMitch1.0_genomic.fna	JPMF01009165.1	Rep-capsid	2134	3266	+	1132	N	Y
Squamata	Lepidosauria	Squamata	Viperidae	Crotalus	Circovirus	CrotMitch1.0	GCA_000737285.1_CrotMitch1.0_genomic.fna	JPMF01024207.1	Rep	6480	6890	+	411	N	Y
Squamata	Lepidosauria	Squamata	Viperidae	Crotalus	Circovirus	CrotMitch1.0	GCA_000737285.1_CrotMitch1.0_genomic.fna	JPMF01192303.1	Rep	55	414	+	360	N	Y
Squamata	Lepidosauria	Squamata	Viperidae	Crotalus	Circovirus	CrotMitch1.0	GCA_000737285.1_CrotMitch1.0_genomic.fna	JPMF01223472.1	capsid	497	940	+	438	N	Y
Squamata	Lepidosauria	Squamata	Viperidae	Crotalus	Circovirus	CrotMitch1.0	GCA_000737285.1_CrotMitch1.0_genomic.fna	JPMF01223472.1	Rep	980	1150	-	171	N	Y
Squamata	Lepidosauria	Squamata	Viperidae	Crotalus	Circovirus	CrotMitch1.0	GCA_000737285.1_CrotMitch1.0_genomic.fna	JPMF01223473.1	capsid	2704	3243	+	438	N	Y
Squamata	Lepidosauria	Squamata	Viperidae	Crotalus	Circovirus	CrotMitch1.0	GCA_000737285.1_CrotMitch1.0_genomic.fna	JPMF01327854.1	Rep	101	235	+	135	N	Y
Squamata	Lepidosauria	Squamata	Viperidae	Crotalus	Circovirus	CrotMitch1.0	GCA_000737285.1_CrotMitch1.0_genomic.fna	JPMF01333966.1	capsid	50	274	+	225	N	Y
Squamata	Lepidosauria	Squamata	Viperidae	Protobothrops	Circovirus	P.Mucros_1.0	103944_ref_P.Mucros_1.0_chrUn.fa	gi|1002147286|ref|NW_015387091.1|	capsid	352276	352635	+	360	N	N
Squamata	Lepidosauria	Squamata	Viperidae	Protobothrops	Circovirus	P.Mucros_1.0	103944_ref_P.Mucros_1.0_chrUn.fa	gi|1002152722|ref|NW_015386686.1|	capsid	123443	123802	+	360	Y	N
Squamata	Lepidosauria	Squamata	Viperidae	Protobothrops	Circovirus	P.Mucros_1.0	103944_ref_P.Mucros_1.0_chrUn.fa	gi|1002152142|ref|NW_015386769.1|	capsid	73833	74132	-	300	N	N
Unclassified	Unclassified	Myxiniformes	Myxinidae	Eptatretus	Ungrouped	Eburgeri_3.2	GCA_900186335.2_Eburgeri_3.2_genomic.fna	FYBX02000097.1	Rep	53697	54047	+	351	N	Y
Unclassified	Unclassified	Myxiniformes	Myxinidae	Eptatretus	Ungrouped	Eburgeri_3.2	GCA_900186335.2_Eburgeri_3.2_genomic.fna	FYBX02009564.1	Rep	202101	202739	+	639	N	N
Unclassified	Unclassified	Myxiniformes	Myxinidae	Eptatretus	Ungrouped	Eburgeri_3.2	GCA_900186335.2_Eburgeri_3.2_genomic.fna	FYBX02009664.1	Rep	1052339	1052743	-	405	N	N
Unclassified	Unclassified	Myxiniformes	Myxinidae	Eptatretus	Ungrouped	Eburgeri_3.2	GCA_900186335.2_Eburgeri_3.2_genomic.fna	FYBX02009731.1	Rep	758002	758328	-	327	N	N
Unclassified	Unclassified	Myxiniformes	Myxinidae	Eptatretus	Ungrouped	Eburgeri_3.2	GCA_900186335.2_Eburgeri_3.2_genomic.fna	FYBX02010188.1	Rep	434621	434974	+	354	N	N
Unclassified	Unclassified	Myxiniformes	Myxinidae	Eptatretus	Ungrouped	Eburgeri_3.2	GCA_900186335.2_Eburgeri_3.2_genomic.fna	FYBX02010462.1	Rep	739704	740027	+	324	N	N
Unclassified	Unclassified	Myxiniformes	Myxinidae	Eptatretus	Ungrouped	Eburgeri_3.2	GCA_900186335.2_Eburgeri_3.2_genomic.fna	FYBX02010763.1	Rep	261632	262024	-	393	N	N
